# Supplementary material for: Variation in Glucose-6-Phosphate Dehydrogenase activity following acute malaria
Source: PLoS Negl Trop Dis. 2022 May 11;16(5):e0010406. doi: 10.1371/journal.pntd.0010406 (PMC9094517; doi:10.1371/journal.pntd.0010406)
Supplement: S1 File — (XLS) [file pntd.0010406.s009.xls]

## Sheet: Sheet1
ID	COUNTRY	SITEID	DATE1	DATE2	AGE	SEX	TEMP	WEIGHT	SPEC	PARA	G6PDHb1	G6PDHb2	FraG6PD1	FraG6PD2	HBLab1	HBLab2	dG6PDHb	dHb	dTEST	FradG6PD	Fra30G6PD1	Fra30G6PD2	Fra70G6PD1	Fra70G6PD2	G6PDstatus1	G6PDstatus2	TreatArm	PQtreat	HB0	HB7	HB9	HB2	HBstart	HB7d	rel_nadir	dHbabs	dFraG6PD
Subject ID	1=Bangla, 2=Indo, 3=Eth	DATE malaria	DATE convalescence	Age in years	1=male 2=female	Temperature (in Celsius)	Weight (in kg)	1=Pf, 2=Pv, 3=mix	parasites / ul	G6PD in U/gHb malaria	G6PD in U/gHb convalescence	Hb for G6PDHb1	Hb for G6PDHb2	1=radical cure, 0=SD	Hb when PQ14 start	Hb 7 dyas after PQ14 start
10	Bangladesh	1	2014-09-07	2017-03-20	13	2	40.0556	33	1	40640	6.22	4.28	88.478	60.8819	15.2	13.7	1.94	1.5	925	27.596	0	0	0	1	3	2		0	15.2		12.1	11.3	11.3	12.1	-7.07965	-0.8	27.596
12	Bangladesh	1	2014-10-02	2017-03-20	38	1	38.3333	71	1	1000	7.61	2.09	108.25	29.7297	15.9	16.5	5.52	-0.6	900	78.5206	0	1	0	1	3	1		0	15.9		16.3	14.8	14.8	16.3	-10.1351	-1.5	78.5206
11	Bangladesh	1	2014-09-01	2017-03-20	13	2	39.6667	22	1	1292000	6.14	6.54	87.34	93.0299	12.1	13.2	-0.4	-1.1	931	-5.6899	0	0	0	0	3	3		0	12.1		11.1	12.8	12.8	11.1	13.2812	1.7	-5.6899
14	Bangladesh	1	2014-11-19	2017-03-20	14	2	37.2222	35	2	80	10.37	3.99	147.511	56.7568	9.7	12.8	6.38	-3.1	852	90.7539	0	0	0	1	3	2		1	9.7		13.5	13.6	13.6	13.5	0.735297	0.1	90.7539
15	Bangladesh	1	2014-10-20	2017-03-20	13	2	36.1111	33	1	120	9.04	5.6	128.592	79.6586	11.2	12.6	3.44	-1.4	882	48.9331	0	0	0	0	3	3		0	11.2		11	10.7	10.7	11	-2.80374	-0.3	48.9331
3	Bangladesh	1	2014-09-24	2017-03-20	24	1	38.8889	60	1	12120	4.62	4.29	65.7184	61.0242	14.1	15.5	0.33	-1.4	908	4.69417	0	0	1	1	2	2		0	14.1		12.4	12.6	12.6	12.4	1.58731	0.200001	4.69417
9	Bangladesh	1	2014-08-25	2017-03-20	58	1	38.3333	45	1	7120	8.23	4.35	117.07	61.8777	15.5	14.9	3.88	0.6	938	55.192	0	0	0	1	3	2		0	15.5		14.6	15.4	15.4	14.6	5.1948	0.799999	55.192
6	Bangladesh	1	2014-09-06	2017-03-20	21	1	36.3333	53	1	160	5.01	6.23	71.266	88.6202	20.8	15.9	-1.22	4.9	926	-17.3542	0	0	0	0	3	3		0	20.8		12.9	17.9	17.9	12.9	27.933	5	-17.3542
1	Bangladesh	1	2014-09-23	2017-03-20	37	1	38.3333	69	1	2560	5.57	6.07	79.2319	86.3442	17.3	14.6	-0.5	2.7	909	-7.11238	0	0	0	0	3	3		0	17.3		18.3	16	16	18.3	-14.375	-2.3	-7.11237
2	Bangladesh	1	2014-09-21	2017-03-20	38	2	38.8889	56	1	2000	8.71	6.46	123.898	91.8919	12.4	12.5	2.25	-0.1	911	32.0057	0	0	0	0	3	3		0	12.4		12	9.8	9.8	12	-22.449	-2.2	32.0057
7	Bangladesh	1	2014-09-14	2017-03-20	20	1	36.6667	47	2	600	8.03	4.31	114.225	61.3087	13.4	15.5	3.72	-2.1	918	52.9161	0	0	0	1	3	2		1	13.4		12.6	10.3	10.3	12.6	-22.3301	-2.3	52.9161
4	Bangladesh	1	2014-11-15	2017-03-20	9	2	37.7778	20	3	54240	9.4	5.51	133.713	78.3784	11.5	13.1	3.89	-1.6	856	55.3343	0	0	0	0	3	3		1	11.5		11.2	9.7	9.7	11.2	-15.4639	-1.5	55.3343
13	Bangladesh	1	2014-09-09	2017-03-20	12	2	36.7778	18	2	240	7.77	5.42	110.526	77.0982	11.3	13.2	2.35	-1.9	923	33.4282	0	0	0	0	3	3		1	11.3		8.6	8.8	8.8	8.6	2.27273	0.2	33.4282
8	Bangladesh	1	2014-11-19	2017-03-20	20	1	40.1667	39	2	24920	9.06	5.01	128.876	71.266	12.1	15.7	4.05	-3.6	852	57.6102	0	0	0	0	3	3		1	12.1		13.4	11.5	11.5	13.4	-16.5217	-1.9	57.6102
23	Bangladesh	1	2014-10-28	2017-03-22	13	2	37.7778	25	2	21280	9.51	3.98	135.277	56.6145	12.1	14.5	5.53	-2.4	876	78.6629	0	0	0	1	3	2		1	12.1		10.3	10.9	10.9	10.3	5.50458	0.599999	78.6629
20	Bangladesh	1	2014-10-17	2017-03-22	48	1	36.6667	50	1	440	10.27	5.12	146.088	72.8307	10.2	13.3	5.15	-3.1	887	73.2575	0	0	0	0	3	3		0	10.2		9.8	9.8	9.8	9.8	0	0	73.2575
35	Bangladesh	1	2014-09-25	2017-03-22	30	2	38.3333	54	2	4640	6.35	4.27	90.3272	60.7397	11.9	13.7	2.08	-1.8	909	29.5875	0	0	0	1	3	2		1	11.9		12.3	10.9	10.9	12.3	-12.844	-1.4	29.5875
33	Bangladesh	1	2014-12-25	2017-03-22	31	1	38.8889	58	1	644000	7.86	1.92	111.807	27.3115	12.5	15.2	5.94	-2.7	818	84.495	0	1	0	1	3	1		0	12.5		8.8	10.2	10.2	8.8	13.7255	1.4	84.495
27	Bangladesh	1	2014-10-14	2017-03-22	14	2	38.3333	37	2	5400	8.99	3.98	127.881	56.6145	12.8	14.1	5.01	-1.3	890	71.266	0	0	0	1	3	2		1	12.8		12.3	12.2	12.2	12.3	-0.819675	-0.1	71.266
22	Bangladesh	1	2014-11-09	2017-03-22	33	2	35.8333	45	1	80	6.32	2.53	89.9004	35.9886	10.4	11.8	3.79	-1.4	864	53.9118	0	0	0	1	3	2		0	10.4		10.5	10.5	10.5	10.5	0	0	53.9118
21	Bangladesh	1	2014-09-22	2017-03-22	8	2	36.6667	12	1	80	13.58	6.23	193.172	88.6202	7.2	13.1	7.35	-5.9	912	104.552	0	0	0	0	3	3		0	7.2		9.9	7.7	7.7	9.9	-28.5714	-2.2	104.552
29	Bangladesh	1	2015-01-18	2017-03-22	4	1	37.7778	8	2	520	10.1	6.17	143.67	87.7667	8.9	12.1	3.93	-3.2	794	55.9033	0	0	0	0	3	3		1	8.9		10.4	8.7	8.7	10.4	-19.5402	-1.7	55.9033
32	Bangladesh	1	2014-08-20	2017-03-22	31	1	36.6667	51	1	7240	12.28	0.81	174.68	11.522	9.1	16	11.47	-6.9	945	163.158	0	1	0	1	3	1		0	9.1		7.9	8.6	8.6	7.9	8.13954	0.7	163.158
34	Bangladesh	1	2014-11-20	2017-03-22	14	1	36.1111	28	1	244000	11.93	6.28	169.701	89.3314	12.1	11.9	5.65	0.2	853	80.3698	0	0	0	0	3	3		0	12.1		10.3	9.8	9.8	10.3	-5.10204	-0.5	80.3698
36	Bangladesh	1	2014-11-18	2017-03-22	19	1	37.8889	41	1	11040	10.48	6.91	149.075	98.293	12.5	13.4	3.57	-0.9	855	50.7824	0	0	0	0	3	3		0	12.5		11.5	12.5	12.5	11.5	8	1	50.7824
16	Bangladesh	1	2014-08-20	2017-03-22	17	1	37.3889	48	1	3520	7.48	5.18	106.401	73.6842	14.1	14	2.3	0.1	945	32.7169	0	0	0	0	3	3		0	14.1		13.4	13.6	13.6	13.4	1.47059	0.200001	32.7169
18	Bangladesh	1	2014-09-04	2017-03-22	21	1	37.2222	53	1	320	9.53	5.16	135.562	73.3997	13.2	15.1	4.37	-1.9	930	62.1622	0	0	0	0	3	3		0	13.2		13.4	18.2	18.2	13.4	26.3736	4.8	62.1622
30	Bangladesh	1	2014-10-25	2017-03-22	21	1	36.6667	50	1	110000	9.3	6.27	132.29	89.1892	13.7	14.5	3.03	-0.8	879	43.101	0	0	0	0	3	3		0	13.7		10.6	11.1	11.1	10.6	4.5045	0.5	43.101
25	Bangladesh	1	2014-11-16	2017-03-22	9	1	38.3333	49	1	27840	6.59	5.43	93.7411	77.2404	14.3	12.2	1.16	2.1	857	16.5007	0	0	0	0	3	3		0	14.3		13.5	13.1	13.1	13.5	-3.05343	-0.4	16.5007
28	Bangladesh	1	2015-01-19	2017-03-22	25	1	38.3333	59	2	28840	6.38	3.62	90.7539	51.4936	13.5	14.5	2.76	-1	793	39.2603	0	0	0	1	3	2		1	13.5		13.2	12.5	12.5	13.2	-5.6	-0.7	39.2603
17	Bangladesh	1	2014-12-21	2017-03-22	58	1	38.8889	55	1	22440	6.52	4	92.7454	56.899	11.5	15.3	2.52	-3.8	822	35.8464	0	0	0	1	3	2		0	11.5			9.7	9.7				35.8464
31	Bangladesh	1	2014-11-06	2017-03-22	33	1	37.8889	45	1	18320	8.3	6.01	118.065	85.4908	14.9	14.5	2.29	0.4	867	32.5747	0	0	0	0	3	3		0	14.9		13.6	11.5	11.5	13.6	-18.2609	-2.1	32.5747
19	Bangladesh	1	2014-12-04	2017-03-22	23	1	37.2222	56	1	4800	9.09	2.23	129.303	31.7212	17.4	16.4	6.86	1	839	97.5818	0	0	0	1	3	2		0	17.4		15.3	15.4	15.4	15.3	0.649347	0.0999994	97.5818
26	Bangladesh	1	2014-11-12	2017-03-22	43	2	39.4444	55	3	48000	6.11	3.02	86.9132	42.9587	12.8	13.7	3.09	-0.9	861	43.9545	0	0	0	1	3	2		1	12.8		10.7	10.4	10.4	10.7	-2.88462	-0.3	43.9545
38	Bangladesh	1	2014-11-03	2017-03-27	14	1	36.6667	21	2	2200	9.29	5.92	132.148	84.2105	8	11.7	3.37	-3.7	875	47.9374	0	0	0	0	3	3		1	8		7.9	7.3	7.3	7.9	-8.21918	-0.6	47.9374
37	Bangladesh	1	2014-11-22	2017-03-27	21	1	37.2222	55	3	2720	0.7	0.72	9.95733	10.2418	14.5	13.6	-0.02	0.9	856	-0.284495	1	1	1	1	1	1		1	14.5								-0.284494
41	Bangladesh	1	2014-11-12	2017-03-27	32	1	37.7778	48	1	4840	6.22	3.96	88.478	56.33	14.4	14.4	2.26	0	866	32.1479	0	0	0	1	3	2		0	14.4			13.6	13.6				32.1479
51	Bangladesh	1	2014-08-27	2017-03-27	17	1	37.7778	40	1	6200	6.26	3.41	89.0469	48.5064	13.4	15.2	2.85	-1.8	943	40.5405	0	0	0	1	3	2		0	13.4		13.3	12.5	12.5	13.3	-6.4	-0.8	40.5405
52	Bangladesh	1	2014-09-23	2017-03-27	15	1	38.3333	33	1	960000	6.5	5.83	92.4609	82.9303	14.2	14.9	0.67	-0.7	916	9.53058	0	0	0	0	3	3		0	14.2		10.6	12	12	10.6	11.6667	1.4	9.53059
43	Bangladesh	1	2014-12-30	2017-03-27	10	1	37.7778	13	1	1160	6.17	4.3	87.7667	61.1664	12.5	12.5	1.87	0	818	26.6003	0	0	0	1	3	2		0	12.5		11.4	12.2	12.2	11.4	6.55738	0.8	26.6003
45	Bangladesh	1	2014-11-28	2017-03-27	8	2	38.3333	13	1	378000	5.38	3.77	76.5292	53.6273	9.9	12.9	1.61	-3	850	22.9018	0	0	0	1	3	2		0	9.9		8.6	8.4	8.4	8.6	-2.38096	-0.200001	22.9018
44	Bangladesh	1	2014-10-07	2017-03-27	43	2	37.7778	45	1	76000	7.46	5.33	106.117	75.8179	10.9	12.2	2.13	-1.3	902	30.2987	0	0	0	0	3	3		0	10.9		8.7	12	12	8.7	27.5	3.3	30.2987
47	Bangladesh	1	2014-08-26	2017-03-27	63	1	40.1111	52	2	3040	6.88	4.37	97.8663	62.1622	12.4	14.9	2.51	-2.5	944	35.7041	0	0	0	1	3	2		1	12.4		18.1	11.8	11.8	18.1	-53.3898	-6.3	35.7041
40	Bangladesh	1	2014-08-23	2017-03-27	43	2	35	51	2	9040	7.44	6.11	105.832	86.9132	12.1	13.6	1.33	-1.5	947	18.9189	0	0	0	0	3	3		1	12.1		12.7	11.4	11.4	12.7	-11.4035	-1.3	18.9189
49	Bangladesh	1	2014-10-30	2017-03-27	16	1	37.2222	35	2	8400	7.11	3.52	101.138	50.0711	10.7	13.8	3.59	-3.1	879	51.0669	0	0	0	1	3	2		1	10.7		12.2	10.6	10.6	12.2	-15.0943	-1.6	51.0669
50	Bangladesh	1	2014-12-06	2017-03-27	29	1	38.8889	48	1	55440	5.68	5.86	80.7966	83.357	13.8	15.5	-0.18	-1.7	842	-2.56046	0	0	0	0	3	3		0	13.8		14.1	13.1	13.1	14.1	-7.63359	-1	-2.56046
46	Bangladesh	1	2014-10-19	2017-03-27	33	1	37.7778	49	1	17520	9.67	5.18	137.553	73.6842	12.1	14.3	4.49	-2.2	890	63.8691	0	0	0	0	3	3		0	12.1			11.1	11.1				63.8691
39	Bangladesh	1	2014-11-03	2017-03-27	9	2	36.6667	17	2	80	8.29	5.82	117.923	82.788	9.9	12.9	2.47	-3	875	35.1351	0	0	0	0	3	3		1	9.9		9.8	9	9	9.8	-8.88889	-0.8	35.1351
48	Bangladesh	1	2014-11-18	2017-03-27	33	2	38.8889	51	2	13560	7.29	6.94	103.698	98.7198	11.4	13.5	0.35	-2.1	860	4.97866	0	0	0	0	3	3		1	11.4		11.8	11.4	11.4	11.8	-3.50878	-0.400001	4.97866
42	Bangladesh	1	2015-01-27	2017-03-27	33	1	38.8889	52	2	2520	6.88	6.8	97.8663	96.7283	13.7	14.7	0.08	-1	790	1.13798	0	0	0	0	3	3		1	13.7		12.3	12.7	12.7	12.3	3.1496	0.4	1.13798
54	Bangladesh	1	2014-12-24	2017-04-02	15	2	38.3333	30	2	28720	7.73	8.61	109.957	122.475	12.1	12.7	-0.88	-0.6	830	-12.5178	0	0	0	0	3	3		1	12.1		10.5	10.8	10.8	10.5	2.77778	0.3	-12.5178
62	Bangladesh	1	2014-09-10	2017-04-02	10	1	38.3333	19	1	11440	10.61	8.08	150.925	114.936	11	12.9	2.53	-1.9	935	35.9886	0	0	0	0	3	3		0	11		7.5	7.8	7.8	7.5	3.84616	0.3	35.9886
59	Bangladesh	1	2014-12-24	2017-04-02	18	1	37.2222	55	1	7840	6.09	5.67	86.6287	80.6543	14.2	14.9	0.42	-0.7	830	5.9744	0	0	0	0	3	3		0	14.2		12.5	14.1	14.1	12.5	11.3475	1.6	5.9744
68	Bangladesh	1	2014-08-21	2017-04-02	16	1	37.7778	49	1	18240	5.1	3.76	72.5462	53.4851	15.5	14.9	1.34	0.6	955	19.0612	0	0	0	1	3	2		0	15.5		13.2	13.8	13.8	13.2	4.34783	0.6	19.0612
55	Bangladesh	1	2014-11-26	2017-04-02	46	1	38.3333	53	1	96000	11.79	7.66	167.71	108.962	11.9	14	4.13	-2.1	858	58.7482	0	0	0	0	3	3		0	11.9		11.5	12.3	12.3	11.5	6.50407	0.8	58.7482
63	Bangladesh	1	2014-08-23	2017-04-02	9	1	38	13	2	25560	10.32	5.54	146.799	78.8051	10.2	12.3	4.78	-2.1	953	67.9943	0	0	0	0	3	3		1	10.2		10.1	7.3	7.3	10.1	-38.3562	-2.8	67.9943
58	Bangladesh	1	2014-09-09	2017-04-02	11	1	39.5556	27	1	3800	11.64	10.48	165.576	149.075	12.3	13	1.16	-0.7	936	16.5007	0	0	0	0	3	3		0	12.3		9.7	9.6	9.6	9.7	-1.04166	-0.0999994	16.5007
57	Bangladesh	1	2014-12-01	2017-04-02	19	1	38.3333	44	2	1840	7.49	3.2	106.543	45.5192	11.4	15.3	4.29	-3.9	853	61.0242	0	0	0	1	3	2		1	11.4		12.6	11.2	11.2	12.6	-12.5	-1.4	61.0242
61	Bangladesh	1	2014-10-27	2017-04-02	29	1	37.2222	49	1	108000	10.68	3.82	151.92	54.3386	11.5	14.4	6.86	-2.9	888	97.5818	0	0	0	1	3	2		0	11.5			11	11				97.5818
60	Bangladesh	1	2014-09-18	2017-04-02	25	2	37.8889	45	1	12960	6.22	4.76	88.478	67.7098	11.1	13.6	1.46	-2.5	927	20.7681	0	0	0	1	3	2		0	11.1		9.9	9.9	9.9	9.9	0	0	20.7681
66	Bangladesh	1	2014-10-21	2017-04-02	23	2	36.6667	48	2	1200	9.98	4.22	141.963	60.0285	11.6	13.6	5.76	-2	894	81.9346	0	0	0	1	3	2		1	11.6		11.2	11.7	11.7	11.2	4.2735	0.5	81.9346
65	Bangladesh	1	2015-01-12	2017-04-02	18	2	37.7778	45	2	14200	12.5	5.51	177.809	78.3784	11.2	13.7	6.99	-2.5	811	99.431	0	0	0	0	3	3		1	11.2		11	11.3	11.3	11	2.65487	0.3	99.431
67	Bangladesh	1	2014-09-01	2017-04-02	20	1	35	42	2	1400	4.71	5.22	66.9986	74.2532	18.6	14.8	-0.51	3.8	944	-7.25462	0	0	1	0	2	3		1	18.6		14.4	14.3	14.3	14.4	-0.699297	-0.0999994	-7.25462
53	Bangladesh	1	2014-08-28	2017-04-02	21	1	37.7778	59	1	1440	5.53	3.86	78.6629	54.9075	13.5	15.5	1.67	-2	948	23.7553	0	0	0	1	3	2		0	13.5			12.6	12.6				23.7553
56	Bangladesh	1	2014-08-23	2017-04-02	33	1	38.2222	43	1	6880	5.05	3.75	71.835	53.3428	15.5	14.2	1.3	1.3	953	18.4922	0	0	0	1	3	2		0	15.5		14.7	12.5	12.5	14.7	-17.6	-2.2	18.4922
75	Bangladesh	1	2014-09-02	2017-04-05	25	2	39.4444	43	1	28800	5.46	7.31	77.6671	103.983	16.2	13.6	-1.85	2.6	946	-26.3158	0	0	0	0	3	3		0	16.2		11.2	11.3	11.3	11.2	0.884959	0.1	-26.3158
71	Bangladesh	1	2014-10-26	2017-04-05	26	1	37.2222	54	1	31440	14.05	2.95	199.858	41.963	14.5	14.4	11.1	0.1	892	157.895	0	0	0	1	3	2		0	14.5		14.4	11.9	11.9	14.4	-21.0084	-2.5	157.895
73	Bangladesh	1	2014-11-10	2017-04-05	9	2	38.8889	15	3	54080	9.55	3.07	135.846	43.67	10.2	12.5	6.48	-2.3	877	92.1764	0	0	0	1	3	2		1	10.2		7.2	8.4	8.4	7.2	14.2857	1.2	92.1764
69	Bangladesh	1	2014-11-14	2017-04-05	12	2	36.6667	38	1	80	6.4	4.21	91.0384	59.8862	11.8	12.6	2.19	-0.8	873	31.1522	0	0	0	1	3	2		0	11.8		12.5	12.6	12.6	12.5	0.793654	0.1	31.1522
70	Bangladesh	1	2014-11-23	2017-04-05	48	1	38.3333	54	2	1760	9.61	6.32	136.7	89.9004	10.8	13.3	3.29	-2.5	864	46.7994	0	0	0	0	3	3		1	10.8								46.7994
72	Bangladesh	1	2014-11-23	2017-04-05	45	1	38.3333	51	1	80	6.8	5.11	96.7283	72.6885	10.6	14.6	1.69	-4	864	24.0398	0	0	0	0	3	3		0	10.6		9	9.1	9.1	9	1.09891	0.1	24.0398
79	Bangladesh	1	2014-11-21	2017-04-10	33	1	38.3333	63	1	680000	8.41	1.97	119.63	28.0228	14.4	15.2	6.44	-0.8	871	91.6074	0	1	0	1	3	1		0	14.4			14.5	14.5				91.6074
78	Bangladesh	1	2015-01-25	2017-04-10	35	1	38.3333	60	2	20920	7.36	5.95	104.694	84.6373	13.6	14.4	1.41	-0.8	806	20.0569	0	0	0	0	3	3		1	13.6		12.6	13.4	13.4	12.6	5.97014	0.799999	20.0569
77	Bangladesh	1	2014-11-03	2017-04-10	48	1	37.7778	18	2	2480	6.96	6.39	99.0043	90.8962	11.7	15.2	0.57	-3.5	889	8.10811	0	0	0	0	3	3		1	11.7		12.4	11.6	11.6	12.4	-6.89654	-0.799999	8.10811
76	Bangladesh	1	2014-08-31	2017-04-10	25	1	37.2222	47	1	12000	4.5	3.53	64.0114	50.2134	15.1	15.3	0.97	-0.2	953	13.798	0	0	1	1	2	2		0	15.1		13.8	13.7	13.7	13.8	-0.72993	-0.1	13.798
81	Bangladesh	1	2014-12-12	2017-04-12	22	1	37.2222	50	2	80	6.49	3.09	92.3186	43.9545	13.7	14.5	3.4	-0.8	852	48.3642	0	0	0	1	3	2		1	13.7		10.8	14.1	14.1	10.8	23.4043	3.3	48.3642
82	Bangladesh	1	2015-01-29	2017-04-12	21	1	37.7778	45	2	1400	5.08	4.29	72.2617	61.0242	12.8	15.1	0.79	-2.3	804	11.2376	0	0	0	1	3	2		1	12.8			12.6	12.6				11.2376
80	Bangladesh	1	2014-12-27	2017-04-12	31	1	38.8889	52	1	27640	4.03	0	57.3257	0	14.2	14.5	4.03	-0.3	837	57.3257	0	1	1	1	2	1		0	14.2		12.3	10.8	10.8	12.3	-13.8889	-1.5	57.3257
84	Bangladesh	1	2014-11-17	2017-04-19	38	1	38.8889	45	1	46520	8.99	5.67	127.881	80.6543	13.8	15.2	3.32	-1.4	884	47.2262	0	0	0	0	3	3		0	13.8		12.4	15.1	15.1	12.4	17.8808	2.7	47.2262
83	Bangladesh	1	2014-09-15	2017-04-19	31	1	39	57	2	560	8.62	5.13	122.617	72.973	13.1	14.3	3.49	-1.2	947	49.6444	0	0	0	0	3	3		1	13.1		14	12.8	12.8	14	-9.375	-1.2	49.6444
85	Bangladesh	1	2014-08-24	2017-04-19	20	1	35.5556	54	1	11400	12.24	10.91	174.111	155.192	13.2	13.3	1.33	-0.1	969	18.9189	0	0	0	0	3	3		0	13.2		11.8	10.8	10.8	11.8	-9.25926	-1	18.9189
91	Bangladesh	1	2014-09-20	2017-05-03	23	1	37.7778	60	1	120	7.1	7.29	100.996	103.698	14.8	14.1	-0.19	0.7	956	-2.7027	0	0	0	0	3	3		0	14.8		9.8	13.4	13.4	9.8	26.8657	3.6	-2.7027
87	Bangladesh	1	2014-09-29	2017-05-03	19	1	35.5556	35	1	1800	8.2	6.04	116.643	85.9175	12.7	15.9	2.16	-3.2	947	30.7255	0	0	0	0	3	3		0	12.7		13.5	10.9	10.9	13.5	-23.8532	-2.6	30.7255
89	Bangladesh	1	2014-11-13	2017-05-03	24	1	36.1111	54	2	640	9.45	7.3	134.424	103.841	12.7	16	2.15	-3.3	902	30.5832	0	0	0	0	3	3		1	12.7		11.2	11.6	11.6	11.2	3.44828	0.400001	30.5832
88	Bangladesh	1	2014-08-24	2017-05-03	22	1	35.5556	48	1	36000	5.68	3.43	80.7966	48.7909	14	15	2.25	-1	983	32.0057	0	0	0	1	3	2		0	14			12.4	12.4				32.0057
94	Bangladesh	1	2014-12-22	2017-05-07	11	1	38.3333	25	1	49200	7.5	7.43	106.686	105.69	10.6	11.8	0.07	-1.2	867	0.995733	0	0	0	0	3	3		0	10.6		10.7	9.9	9.9	10.7	-8.08081	-0.8	0.995728
96	Bangladesh	1	2014-08-21	2017-05-15	42	1	34.4444	47	1	8560	7.07	6.89	100.569	98.0085	16	13.6	0.18	2.4	998	2.56046	0	0	0	0	3	3		0	16		14.9	15.3	15.3	14.9	2.61438	0.400001	2.56046
TRP-19-008	Indonesia	2	2016-10-31	2017-03-20	19	2	39.1	48	1	16680	8.51664	5.02963	92.1541	54.423	9	19.8	3.48701	-10.8	140	37.5988	0	0	0	1	3	2			14.2			11.8					37.7311
TRP-06-015	Indonesia	2	2016-11-29	2017-04-18	32	2	37.3	57.6	1	1920	9.72939	9.03981	105.277	97.8151	11.3	13.8	0.689575	-2.5	140	7.43536	0	0	0	0	3	3			13.8			11.6					7.46152
TRP-18-002	Indonesia	2	2016-11-14	2017-05-01	40	1	36.7	61.6	1	2680	9.29223	10.6179	100.546	114.891	14.3	13.9	-1.32572	0.4	168	-14.2946	0	0	0	0	3	3			15.1			13.3					-14.3449
TRP-04-020	Indonesia	2	2017-06-07	2017-11-22		2			1		8.94284	16.3684	96.7658	177.114	10.4	9.2	-7.4256	1.2	168	-80.0668	0	0	0	0	3	3						9.2					-80.3485
TRP-13-018	Indonesia	2	2017-08-08	2018-01-23	17	1	37.1	46.4	1	10440	9.69685	7.19294	104.925	77.831	15.4	15.5	2.50391	-0.1	168	26.9985	0	0	0	0	3	3			9.3			9.1					27.0935
TRP-16-019	Indonesia	2	2017-08-08	2018-01-23	5	1	36.8	14.2	2	6040	6.4268	9.84218	69.541	106.497	12.8	11.2	-3.41538	1.6	168	-36.8265	0	0	1	0	2	3			10.9			9.7					-36.9561
TRP-16-020	Indonesia	2	2017-08-09	2018-01-24		2			2		5.54973	6.76143	60.0507	73.1619	12.8	14.7	-1.2117	-1.9	168	-13.0652	0	0	1	0	2	3						14.7					-13.1112
TRP-15-014C	Indonesia	2	2017-08-19	2018-02-03	24	2		51	1	15920	13.713	8.75121	148.381	94.6922	13	11.8	4.96177	1.2	168	53.5005	0	0	0	0	3	3			11.7								53.6887
TRP-15-016C	Indonesia	2	2017-08-21	2018-02-05	8	2	36.2	15	2	3280	18.4752	8.46622	199.91	91.6085	8.9	11.9	10.009	-3	168	107.922	0	0	0	0	3	3			10.8								108.302
TRP-05-019	Indonesia	2	2017-08-21	2018-02-05	15	1	38.9	69.6	1	12480	11.3461	9.33683	122.77	101.029	12.3	13.9	2.00924	-1.6	168	21.6648	0	0	0	0	3	3			14.4			13.5					21.741
TRP-19-022	Indonesia	2	2017-08-21	2018-02-05	33	2	38	50.8	1	160	9.34223	13.6653	101.087	147.865	14.7	10	-4.3231	4.7	168	-46.614	0	0	0	0	3	3			12.1								-46.778
TRP-05-018	Indonesia	2	2017-08-21	2018-02-05	15	1	37	54.4	1	12440	10.8012	9.88635	116.874	106.975	13.7	14.4	0.914867	-0.7	168	9.86459	0	0	0	0	3	3			15.4			15.1					9.8993
TRP-15-018C	Indonesia	2	2017-08-21	2018-02-05	27	2		52	1	84000	5.86225	3.54614	63.4323	38.3709	19.2	13.1	2.31611	6.1	168	24.9735	0	0	1	1	2	2			14.7								25.0614
TRP-10-018	Indonesia	2	2017-08-23	2018-02-07	7	2	36.6	22.8	1	2200	13.5492	10.4637	146.609	113.223	11.5	10.1	3.08546	1.4	168	33.2691	0	0	0	0	3	3			12.5			12.4					33.3861
TRP-16-001C	Indonesia	2	2017-08-24	2018-02-08	11	1		28	1	132000	9.14787	12.6183	98.9843	136.536	15.7	10.5	-3.4704	5.2	168	-37.4197	0	0	0	0	3	3			11.3								-37.5514
TRP-16-002C	Indonesia	2	2017-08-24	2018-02-08	8	1		21	1	5160	12.6151	9.27426	136.501	100.352	11.5	16.3	3.34081	-4.8	168	36.0224	0	0	0	0	3	3			9.7								36.1491
TRP-14-016C	Indonesia	2	2017-08-24	2018-02-08	10	1		22	2	1320	10.9361	13.8614	118.334	149.987	12	9.3	-2.92525	2.7	168	-31.5417	0	0	0	0	3	3			11.1								-31.6526
TRP-10-019	Indonesia	2	2017-08-24	2018-02-08	3	1	38.1	11.3	1	1160	12.1399	12.9946	131.36	140.608	5.7	8.9	-0.854671	-3.2	168	-9.21552	0	0	0	0	3	3			8.5			8.7					-9.24794
TRP-16-004C	Indonesia	2	2017-08-24	2018-02-08	42	1		45	2	5720	14.1733	11.4523	153.362	123.919	10.7	12.6	2.721	-1.9	168	29.3392	0	0	0	0	3	3			11.1								29.4425
TRP-16-005C	Indonesia	2	2017-08-25	2018-02-09	16	2		56	1	13840	11.5339	11.445	124.802	123.84	8.5	13.2	0.0889306	-4.7	168	0.958898	0	0	0	0	3	3			9.3								0.962265
TRP-10-020	Indonesia	2	2017-08-25	2018-02-09		2			1		10.9027	11.583	117.973	125.334	11.3	9.5	-0.6803	1.8	168	-7.33536	0	0	0	0	3	3						9.5					-7.36116
TRP-10-002C	Indonesia	2	2017-08-27	2018-02-11	2	2		7.6	2	80	17.5535	10.9603	189.937	118.596	8	12	6.59314	-4	168	71.0908	0	0	0	0	3	3			9.2								71.3409
TRP-10-003C	Indonesia	2	2017-08-29	2018-02-13	5	1		56	1	1640	5.23402	6.31402	56.6346	68.3207	19.6	16.6	-1.08	3	168	-11.6451	0	0	1	1	2	2			16.5								-11.6861
TRP-10-004C	Indonesia	2	2017-08-29	2018-02-13	31	2		70	1	7440	10.6662	11.6529	115.414	126.09	14.2	12.3	-0.986695	1.9	168	-10.6391	0	0	0	0	3	3			13.1								-10.6765
TRP-16-006C	Indonesia	2	2017-08-29	2018-02-13	12	2		45	1	360	9.57924	12.1318	103.652	131.272	9.8	12.7	-2.55255	-2.9	168	-27.5229	0	0	0	0	3	3			11.1								-27.6198
TRP-01-005C	Indonesia	2	2017-08-30	2018-02-14	57	1		28	1	72000	10.6819	9.05687	115.583	97.9997	13.4	13.4	1.62504	0	168	17.522	0	0	0	0	3	3			13.3								17.5837
TRP-01-004C	Indonesia	2	2017-08-30	2018-02-14	12	1	36.7	30	1	920	11.5775	14.7641	125.274	159.755	13.4	9.4	-3.18661	4	168	-34.3597	0	0	0	0	3	3			11.6								-34.4806
TRP-04-005C	Indonesia	2	2017-08-30	2018-02-14	10	1		25	1	11840	14.924	12.8079	161.485	138.588	10.7	9.4	2.11611	1.3	168	22.8171	0	0	0	0	3	3			10.6								22.8973
TRP-06-004C	Indonesia	2	2017-08-30	2018-02-14	11	1		25	2	3560	14.8943	7.0875	161.163	76.6901	11.8	13.3	7.80678	-1.5	168	84.1769	0	0	0	0	3	3			10.5								84.4731
TRP-21-022	Indonesia	2	2017-08-30	2018-02-14	36	2	37.1	47.8	2	160	15.1457	11.0619	163.884	119.695	13.7	10.7	4.08385	3	168	44.0343	0	0	0	0	3	3			11.6			12.1					44.1892
TRP-06-005C	Indonesia	2	2017-09-04	2018-02-19	13	2		26	2	840	7.10479	7.16472	76.8772	77.5257	17	12.9	-0.0599303	4.1	168	-0.646201	0	0	0	0	3	3			13.4								-0.648476
TRP-13-020	Indonesia	2	2017-09-04	2018-02-19		1			2		9.73493	9.53462	105.337	103.169	15.3	13.5	0.200307	1.8	168	2.15982	0	0	0	0	3	3						13.5					2.16742
TRP-06-007C	Indonesia	2	2017-09-04	2018-02-19	13	2		15	2	120	11.8808	13.5199	128.556	146.291	13.4	9.9	-1.63904	3.5	168	-17.6731	0	0	0	0	3	3			9.2								-17.7352
TRP-12-017	Indonesia	2	2017-09-04	2018-02-19	57	2	37.3	44.8	2	2920	8.91855	8.25177	96.5029	89.288	14.4	9.5	0.666777	4.9	168	7.18955	0	0	0	0	3	3			11.8			10.4					7.21485
TRP-01-006C	Indonesia	2	2017-09-04	2018-02-19	30	1		66	1	1960	15.4012	8.52954	166.649	92.2937	13.9	15	6.87171	-1.1	168	74.0944	0	0	0	0	3	3			15.9								74.3551
TRP-08-001C	Indonesia	2	2017-09-05	2018-02-20	35	2		46	1	3840	12.0256	9.98414	130.122	108.033	14.8	9.8	2.04143	5	168	22.0118	0	0	0	0	3	3			12.1								22.0892
TRP-04-007C	Indonesia	2	2017-09-11	2018-02-26	15	1		32	1	19960	10.6392	13.7428	115.121	148.703	14.7	10.5	-3.10354	4.2	168	-33.4641	0	0	0	0	3	3			12.5								-33.5818
TRP-16-009C	Indonesia	2	2017-09-11	2018-02-26	31	1		43	1	360	7.78668	6.65999	84.2556	72.0643	15.3	15.2	1.12669	0.1	168	12.1485	0	0	0	0	3	3			15.1								12.1913
TRP-01-010C	Indonesia	2	2017-09-12	2018-02-27		2			2		9.42813	9.50615	102.017	102.861	13.2	10.7	-0.078016	2.5	168	-0.841211	0	0	0	0	3	3						10.7					-0.844177
TRP-04-008C	Indonesia	2	2017-09-12	2018-02-27	12	1	36	24	2	1440	9.57551	9.20922	103.612	99.6481	15.6	12.8	0.366291	2.8	168	3.94954	0	0	0	0	3	3			13.3								3.96344
TRP-01-012C	Indonesia	2	2017-09-13	2018-02-28	57	2		68	2	760	9.0907	7.76659	98.3657	84.0382	11.7	12	1.32411	-0.3	168	14.2772	0	0	0	0	3	3			11.5								14.3275
TRP-01-011C	Indonesia	2	2017-09-13	2018-02-28	37	2		50	1	1640	9.10684	8.10533	98.5403	87.7035	12.2	11.2	1.00151	1	168	10.7989	0	0	0	0	3	3			11.5								10.8369
TRP-04-010C	Indonesia	2	2017-09-18	2018-03-05		1			2		6.81135	10.0252	73.7021	108.478	15.8	13.1	-3.21387	2.7	168	-34.6537	0	0	0	0	3	3						13.1					-34.7756
TRP-01-014C	Indonesia	2	2017-09-18	2018-03-05	13	1		35	1	6160	9.11913	8.86187	98.6733	95.8896	14.2	13.4	0.257259	0.8	168	2.77391	0	0	0	0	3	3			15.5								2.78367
TRP-04-011C	Indonesia	2	2017-09-18	2018-03-05	6	2		17	2	3920	10.2036	8.06227	110.408	87.2375	11.6	11.8	2.14135	-0.2	168	23.0892	0	0	0	0	3	3			11.2								23.1704
TRP-04-009C	Indonesia	2	2017-09-18	2018-03-05	7	2		17	2	6360	11.2166	7.50045	121.368	81.1584	11.7	13.6	3.7161	-1.9	168	40.069	0	0	0	0	3	3			12.5								40.21
TRP-10-006C	Indonesia	2	2017-09-20	2018-03-07	5	1		17.1	1	20000	9.03906	10.3445	97.807	111.932	10.3	10.6	-1.30544	-0.3	168	-14.076	0	0	0	0	3	3			9.6								-14.1255
TRP-20-020C	Indonesia	2	2017-09-20	2018-03-07		2			1		7.61421	7.11581	82.3894	76.9965	15.1	15.6	0.498403	-0.5	168	5.37405	0	0	0	0	3	3						15.6					5.39295
TRP-12-018	Indonesia	2	2017-09-20	2018-03-07		1			2		9.39335	6.91372	101.641	74.8097	10.2	16	2.47963	-5.8	168	26.7367	0	0	0	0	3	3						16					26.8308
TRP-08-002C	Indonesia	2	2017-09-20	2018-03-07	53	1		49	2	18440	7.04777	8.59499	76.2602	93.0018	12.4	12.6	-1.54722	-0.2	168	-16.6829	0	0	0	0	3	3			13.5								-16.7416
TRP-21-001C	Indonesia	2	2017-09-25	2018-03-12	20	2		45	2	6920	10.5563	15.1855	114.225	164.314	11.9	9.7	-4.62914	2.2	168	-49.9139	0	0	0	0	3	3			9.9								-50.0895
TRP-16-013C	Indonesia	2	2017-09-25	2018-03-12	50	2		70	1	2880	10.2042	7.9862	110.415	86.4144	16	13.1	2.21804	2.9	168	23.9161	0	0	0	0	3	3			11.2								24.0003
TRP-16-014C	Indonesia	2	2017-09-27	2018-03-14	51	1		62	1	16200	8.70383	9.56375	94.1796	103.484	15.2	14.4	-0.859913	0.8	168	-9.27204	0	0	0	0	3	3			13								-9.30466
TRP-02-001C	Indonesia	2	2017-09-27	2018-03-14	35	1		61	1	72000	10.5741	9.08119	114.417	98.2628	16.2	12	1.49292	4.2	168	16.0975	0	0	0	0	3	3			12.4								16.1541
TRP-16-015C	Indonesia	2	2017-09-27	2018-03-14	28	2		45	1	14760	9.83764	9.66842	106.448	104.617	9.7	10.1	0.169219	-0.4	168	1.82461	0	0	0	0	3	3			12.3								1.83103
TRP-16-016C	Indonesia	2	2017-09-27	2018-03-14	53	1		49	2	16080	9.42106	8.99558	101.94	97.3364	11.3	7.8	0.425485	3.5	168	4.58781	0	0	0	0	3	3			12.4								4.60395
TRP-01-015C	Indonesia	2	2017-09-28	2018-03-15	5	1		15	2	1800	8.19019	6.54688	88.6217	70.8404	13.4	13.6	1.64331	-0.2	168	17.719	0	0	0	0	3	3			11.5								17.7813
TRP-10-008C	Indonesia	2	2017-09-28	2018-03-15	6	1		14	2	2720	11.8072	13.0653	127.759	141.373	7.5	9.2	-1.25814	-1.7	168	-13.5659	0	0	0	0	3	3			9								-13.6137
TRP-10-009C	Indonesia	2	2017-09-28	2018-03-15	13	1		32	1	8640	8.80539	8.95745	95.2785	96.9238	12.2	13.7	-0.152055	-1.5	168	-1.63954	0	0	0	0	3	3			11.9								-1.6453
TRP-21-002C	Indonesia	2	2017-10-03	2018-03-20	29	2		60	2	3600	9.60355	14.7506	103.915	159.609	10.4	14.5	-5.14705	-4.1	168	-55.4983	0	0	0	0	3	3			10.8								-55.6936
TRP-08-003C	Indonesia	2	2017-10-03	2018-03-20	8	1		19	2	3560	11.0373	10.6229	119.428	114.945	8.9	12.7	0.414331	-3.8	168	4.46754	0	0	0	0	3	3			11.1								4.48326
TRP-21-004C	Indonesia	2	2017-10-05	2018-03-22	8	2		27	1	1040	9.42526	6.55585	101.986	70.9374	15.7	14.6	2.86941	1.1	168	30.9395	0	0	0	0	3	3			9.4								31.0484
TRP-16-018C	Indonesia	2	2017-10-10	2018-03-27	6	2		16	2	40000	11.391	9.72054	123.256	105.181	10	9.1	1.67047	0.9	168	18.0119	0	0	0	0	3	3			9.2								18.0752
TRP-16-019C	Indonesia	2	2017-10-10	2018-03-27	4	1		14	2	12160	10.5611	6.71559	114.276	72.6658	8	8.2	3.84553	-0.2	168	41.4646	0	0	0	0	3	3			10								41.6105
TRP-18-026	Indonesia	2	2017-10-11	2018-03-28	32	1	36	48.2	2	9200	8.77031	5.59742	94.8989	60.5667	16.1	20.8	3.17289	-4.7	168	34.2118	0	0	0	1	3	2			13.9			13.2					34.3322
TRP-16-020C	Indonesia	2	2017-10-11	2018-03-28		1			2		15.8141	12.3195	171.116	133.303	9.7	8.5	3.49453	1.2	168	37.6799	0	0	0	0	3	3						8.5					37.8124
TRP-08-005C	Indonesia	2	2017-10-16	2018-04-02	9	2		20	1	440	11.2061	9.22747	121.255	99.8456	11.4	11.6	1.97863	-0.2	168	21.3347	0	0	0	0	3	3			11.4								21.4097
TRP-21-007C	Indonesia	2	2017-10-16	2018-04-02	11	2		45	2	40	12.3634	10.1619	133.778	109.957	11.1	10.8	2.20153	0.3	168	23.738	0	0	0	0	3	3			12								23.8216
TRP-19-001C	Indonesia	2	2017-10-17	2018-04-03	4	1		15	2	360	7.23058	10.8262	78.2383	117.145	10.4	11.8	-3.59565	-1.4	168	-38.7703	0	0	0	0	3	3			10.6								-38.9067
TRP-21-010C	Indonesia	2	2017-10-17	2018-04-03		2			2		7.62389	5.8373	82.4941	63.1624	9.8	9.5	1.78659	0.3	168	19.264	0	0	0	1	3	2						9.5					19.3318
TRP-14-017C	Indonesia	2	2017-10-18	2018-04-04	13	1		37	2	5960	9.44573	8.48686	102.207	91.8319	12.5	13	0.958867	-0.5	168	10.339	0	0	0	0	3	3			12.6								10.3754
TRP-14-018C	Indonesia	2	2017-10-19	2018-04-05	5	1		50	2	2240	8.51792	7.40425	92.168	80.1175	15.1	16.6	1.11367	-1.5	168	12.0082	0	0	0	0	3	3			15.1								12.0504
TRP-21-013C	Indonesia	2	2017-10-20	2018-04-06	16	1		62	1	4640	8.59751	8.68109	93.0291	93.9335	14.6	13.3	-0.083582	1.3	168	-0.901227	0	0	0	0	3	3			13.2								-0.904404
TRP-12-019	Indonesia	2	2017-10-30	2018-04-16		1			2		7.86508	7.48432	85.1039	80.9839	14.2	18	0.380759	-3.8	168	4.10555	0	0	0	0	3	3						18					4.11999
TRP-01-020C	Indonesia	2	2017-11-17	2018-05-04		2			2		13.508	13.0653	146.163	141.373	9.4	7.8	0.442717	1.6	168	4.77361	0	0	0	0	3	3						7.8					4.79041
006	Ethiopia	3	2017-01-31	2017-07-20	30.0833	1			2	8185.19	13.7387	15.1583	113.293	125	14.3	16.6	-1.41961	-2.3	170	-11.7066	0	0	0	0	3	3	2	1	14.3	15.8		16.6	14.3	15.8	-10.4895	-1.5	-11.7066
001	Ethiopia	3	2017-01-27	2017-07-21	18	2			2	4537.04	13.8743	10.2157	114.412	84.2415	12.8	13.5	3.65865	-0.7	175	30.1704	0	0	0	0	3	3	1	1	12.8	12.2		13.5	12.8	12.2	4.6875	0.6	30.1704
002	Ethiopia	3	2017-01-27	2017-07-23	18	2			2	9648.15	15.8589	9.87823	130.777	81.4589	11.9	14.5	5.98067	-2.6	177	49.3184	0	0	0	0	3	3	1	1	11.9	12.3		14.5	11.9	12.3	-3.36135	-0.400001	49.3184
004	Ethiopia	3	2017-01-30	2017-07-25	24	1			2	333.333	14.297	10.3949	117.898	85.7194	13.2	16.2	3.90216	-3	176	32.1784	0	0	0	0	3	3	1	1	13.2	14.7		16.2	13.2	14.7	-11.3636	-1.5	32.1784
005	Ethiopia	3	2017-01-30	2017-07-25	20.0192	1			2	10444.4	12.7574	9.6227	105.201	79.3517	16.5	17.5	3.13467	-1	176	25.8494	0	0	0	0	3	3	1	1	16.5	15.8		17.5	16.5	15.8	4.24242	0.7	25.8494
003	Ethiopia	3	2017-01-30	2017-07-25	30	1			2	648.148	12.4187	10.9785	102.408	90.5319	11.3	16	1.44019	-4.7	176	11.8763	0	0	0	0	3	3	1	1	11.3	12.6		16	11.3	12.6	-11.5044	-1.3	11.8763
012	Ethiopia	3	2017-02-02	2017-07-26	32.0833	2			2	3370.37	13.28	9.75605	109.511	80.4513	13.3	12.4	3.52391	0.900001	174	29.0593	0	0	0	0	3	3	3	1	13.3	13.1		12.4	13.3	13.1	1.50376	0.2	29.0592
009	Ethiopia	3	2017-02-01	2017-07-27	5.16667	1			2	14333.3	13.3739	9.30049	110.285	76.6946	12.7	14.1	4.07344	-1.4	176	33.5908	0	0	0	0	3	3	1	1	12.7	13.2		14.1	12.7	13.2	-3.93701	-0.5	33.5908
008	Ethiopia	3	2017-02-01	2017-07-27	4.66667	1			2	2722.22	12.1172	9.47497	99.9218	78.1334	12.3	14.3	2.64221	-2	176	21.7884	0	0	0	0	3	3	1	1	12.3	12.5		14.3	12.3	12.5	-1.62601	-0.2	21.7884
011	Ethiopia	3	2017-02-02	2017-07-28	13	1			2	777.778	10.5006	8.55011	86.5913	70.5068	10	13.3	1.95052	-3.3	176	16.0846	0	0	0	0	3	3	1	1	10	11.1		13.3	10	11.1	-11	-1.1	16.0845
015	Ethiopia	3	2017-02-03	2017-07-28	9	2			2	5000	12.1824	11.3697	100.46	93.7578	11.4	12.3	0.812712	-0.9	175	6.70187	0	0	0	0	3	3	2	1	11.4	10.8		12.3	11.4	10.8	5.26315	0.599999	6.70187
007	Ethiopia	3	2017-01-31	2017-07-29	17.3333	2			2	6296.3	14.2482	10.4173	117.495	85.9041	12.6	14.4	3.83087	-1.8	179	31.5905	0	0	0	0	3	3	2	1	12.6	12.6		14.4	12.6	12.6	0	0	31.5906
016	Ethiopia	3	2017-02-03	2017-07-29	19	1			2	35000	10.6754	13.7579	88.0322	113.452	13.1	15.3	-3.08259	-2.2	176	-25.42	0	0	0	0	3	3	2	1	13.1	13.2		15.3	13.1	13.2	-0.763354	-0.0999994	-25.42
017	Ethiopia	3	2017-02-03	2017-07-30	18	1			2	7500	12.842	9.62039	105.899	79.3326	13	16.8	3.22157	-3.8	177	26.566	0	0	0	0	3	3	2	1	13	13.8		16.8	13	13.8	-6.15385	-0.8	26.566
014	Ethiopia	3	2017-02-03	2017-07-31	25.5	1			2	4592.59	13.8257	12.1267	114.011	100	12.6	16.6	1.69906	-4	178	14.011	0	0	0	0	3	3	3	1	12.6	14.5		16.6	12.6	14.5	-15.0794	-1.9	14.011
021	Ethiopia	3	2017-02-07	2017-07-31	16	1			2	42500	14.0525	11.3782	115.881	93.828	12.5	14.8	2.67427	-2.3	174	22.0528	0	0	0	0	3	3	2	1	12.5	13		14.8	12.5	13	-4	-0.5	22.0528
023	Ethiopia	3	2017-02-07	2017-08-01	11.5	2			2	30000	14.8469	10.6322	122.432	87.6761	13.2	14.2	4.21476	-1	175	34.7562	0	0	0	0	3	3	3	1	13.2	13		14.2	13.2	13	1.51515	0.2	34.7562
020	Ethiopia	3	2017-02-06	2017-08-01	8.92877	2			2	3000	11.824	10.2645	97.5042	84.6445	11.5	13.2	1.55945	-1.7	176	12.8597	0	0	0	0	3	3	1	1	11.5	12.4		13.2	11.5	12.4	-7.82608	-0.9	12.8597
018	Ethiopia	3	2017-02-06	2017-08-01	12.5833	2			2	27500	12.6638	10.1493	104.429	83.6944	14.1	15.4	2.51443	-1.3	176	20.7348	0	0	0	0	3	3	3	1	14.1	15.4		15.4	14.1	15.4	-9.21985	-1.3	20.7348
022	Ethiopia	3	2017-02-07	2017-08-02	15	1			2	6870.37	13.2003	11.1507	108.853	91.9523	14.7	16.1	2.04953	-1.4	176	16.901	0	0	0	0	3	3	2	1	14.7	15.2		16.1	14.7	15.2	-3.40136	-0.5	16.901
036	Ethiopia	3	2017-02-15	2017-08-04	1.16667	1			2	666.667	17.5817	18.8412	144.984	155.37	9	9.4	-1.25951	-0.4	170	-10.3863	0	0	0	0	3	3	3	1	9	10.2		9.4	9	10.2	-13.3333	-1.2	-10.3863
019	Ethiopia	3	2017-02-06	2017-08-04	5	1			2	2388.89	11.5392	11.4588	95.1553	94.4923	14.3	12.5	0.0804018	1.8	179	0.663018	0	0	0	0	3	3	2	1	14.3	12.7		12.5	14.3	12.7	11.1888	1.6	0.663017
027	Ethiopia	3	2017-02-09	2017-08-05	12	1			2	42500	12.645	10.5517	104.274	87.0126	13.7	14.4	2.09327	-0.699999	177	17.2617	0	0	0	0	3	3	2	1	13.7	13.1		14.4	13.7	13.1	4.37956	0.599999	17.2617
028	Ethiopia	3	2017-02-09	2017-08-05	6.92329	2			2	3888.89	11.8582	11.5764	97.7864	95.4623	9.1	13	0.281832	-3.9	177	2.32407	0	0	0	0	3	3	2	1	9.5	10.8		13	9.5	10.8	-13.6842	-1.3	2.32407
031	Ethiopia	3	2017-02-14	2017-08-09	13.25	1			2	55000	12.4319	11.162	102.517	92.0449	12.3	15	1.26994	-2.7	176	10.4723	0	0	0	0	3	3	2	1	12.3	11.3		15	12.3	11.3	8.13008	1	10.4723
035	Ethiopia	3	2017-02-15	2017-08-09	21	1			2	4000	12.9161	10.3855	106.51	85.6416	13.3	17.1	2.53067	-3.8	175	20.8687	0	0	0	0	3	3	2	1	13.3	15.1		17.1	13.3	15.1	-13.5338	-1.8	20.8687
034	Ethiopia	3	2017-02-15	2017-08-10	15	2			2	25000	13.5417	12.3038	111.669	101.461	12.9	12.9	1.23788	3.67584e-07	176	10.208	0	0	0	0	3	3	2	1	12.9	11.9		12.9	12.9	11.9	7.75194	1	10.208
038	Ethiopia	3	2017-02-15	2017-08-11	17.0082	2			2	30000	12.9726	10.6118	106.976	87.5084	14.1	11.4	2.3608	2.7	177	19.4678	0	0	0	0	3	3	3	1	14.1	12.7		11.4	14.1	12.7	9.92908	1.4	19.4678
039	Ethiopia	3	2017-02-15	2017-08-11	2.08333	1			2	25000	12.4499	10.4845	102.665	86.4583	10.3	13.8	1.96535	-3.5	177	16.2069	0	0	0	0	3	3	3	1	10.3	11.7		13.8	10.3	11.7	-13.5922	-1.4	16.2069
037	Ethiopia	3	2017-02-15	2017-08-12	25	1			2	1500	7.41163	7.56094	61.1186	62.3498	15.8	16	-0.149305	-0.2	178	-1.23121	0	0	1	1	2	2	1	1	15.8	14.8		16	15.8	14.8	6.32911	1	-1.23121
047	Ethiopia	3	2017-02-19	2017-08-14	11.9589	2			2	1018.52	11.606	10.7533	95.7069	88.6752	12.8	13.5	0.852706	-0.7	176	7.03167	0	0	0	0	3	3	1	1	12.8	12.5		13.5	12.8	12.5	2.34375	0.3	7.03167
055	Ethiopia	3	2017-02-21	2017-08-15	15.9918	1			2	15000	11.5476	11.3931	95.2251	93.9508	13.2	15.8	0.154525	-2.6	175	1.27426	0	0	0	0	3	3	1	1	13.2	14.2		15.8	13.2	14.2	-7.57576	-1	1.27426
087	Ethiopia	3	2017-02-27	2017-08-15	11	1			2	50000	13.726	12.7126	113.189	104.832	10.4	11.8	1.01338	-1.4	169	8.35666	0	0	0	0	3	3	2	1	10.4	12.1		11.8	10.4	12.1	-16.3462	-1.7	8.35665
050	Ethiopia	3	2017-02-21	2017-08-15	17	1			2	42500	11.647	10.8147	96.0444	89.1811	14.5	14.9	0.832295	-0.4	175	6.86335	0	0	0	0	3	3	2	1	14.5	14.6		14.9	14.5	14.6	-0.689658	-0.1	6.86335
049	Ethiopia	3	2017-02-21	2017-08-15	30	2			2	3777.78	11.2358	13.157	92.6535	108.497	14.6	15.3	-1.92126	-0.7	175	-15.8433	0	0	0	0	3	3	2	1	14.6	14.9		15.3	14.6	14.9	-2.05479	-0.299999	-15.8433
051	Ethiopia	3	2017-02-21	2017-08-15	39.8548	1			2	962.963	11.1697	10.1213	92.1089	83.463	13.3	13.1	1.04845	0.2	175	8.64587	0	0	0	0	3	3	3	1	13.3	12.9		13.1	13.3	12.9	3.00752	0.400001	8.64587
052	Ethiopia	3	2017-02-21	2017-08-15	18	1			2	12500	13.1621	15.8519	108.538	130.719	15	17.4	-2.68982	-2.4	175	-22.181	0	0	0	0	3	3	2	1	15	15		17.4	15	15	0	0	-22.181
090	Ethiopia	3	2017-02-27	2017-08-16	19	1			2	15000	11.7715	11.3748	97.0711	93.8	14.1	15.4	0.396676	-1.3	170	3.27111	0	0	0	0	3	3	1	1	14.1	15.6		15.4	14.1	15.6	-10.6383	-1.5	3.2711
058	Ethiopia	3	2017-02-22	2017-08-16	16	2			2	20000	10.0156	11.3772	82.5917	93.8197	12.9	13.1	-1.36159	-0.2	175	-11.228	0	0	0	0	3	3	2	1	12.9	14.4		13.1	12.9	14.4	-11.6279	-1.5	-11.2281
100	Ethiopia	3	2017-02-28	2017-08-16	13.3333	2			2	12500	13.1533	11.1225	108.466	91.7193	11	13.4	2.0308	-2.4	169	16.7466	0	0	0	0	3	3	1	1	11	12.4		13.4	11	12.4	-12.7273	-1.4	16.7466
061	Ethiopia	3	2017-02-23	2017-08-17	18	2			2	3092.59	12.0375	12.8253	99.2649	105.761	12.1	12.3	-0.787805	-0.2	175	-6.49647	0	0	0	0	3	3	3	1	12.1	12		12.3	12.1	12	0.826449	0.1	-6.49648
059	Ethiopia	3	2017-02-23	2017-08-17	21	1			2	8055.56	12.7971	11.8104	105.529	97.3924	16.6	17.7	0.986674	-1.1	175	8.13641	0	0	0	0	3	3	1	1	16.6	16.3		17.7	16.6	16.3	1.80724	0.300001	8.13641
062	Ethiopia	3	2017-02-23	2017-08-17	2.75	1			2	37500	8.50217	14.2169	70.1114	117.237	10.7	12.9	-5.71474	-2.2	175	-47.1255	0	0	0	0	3	3	1	1	10.7	10.3		12.9	10.7	10.3	3.73831	0.4	-47.1255
063	Ethiopia	3	2017-02-23	2017-08-17	8.15616	1			2	27500	11.9486	13.8938	98.5318	114.572	13	13.2	-1.94519	-0.200001	175	-16.0406	0	0	0	0	3	3	2	1	13	12.8		13.2	13	12.8	1.53846	0.2	-16.0406
064	Ethiopia	3	2017-02-23	2017-08-17	12	1			2	52500	9.21202	13.4341	75.9651	110.782	13.5	14.3	-4.22212	-0.800001	175	-34.8169	0	0	0	0	3	3	2	1	13.5	13.4		14.3	13.5	13.4	0.740744	0.1	-34.8169
060	Ethiopia	3	2017-02-23	2017-08-17	21.75	1			2	27500	11.5392	11.5768	95.1553	95.4662	15.6	15.8	-0.0376943	-0.2	175	-0.310838	0	0	0	0	3	3	2	1	15.6	15.5		15.8	15.6	15.5	0.641028	0.1	-0.310844
070	Ethiopia	3	2017-02-24	2017-08-18	14	2			2	15000	11.9631	12.2054	98.6512	100.649	14.4	15.7	-0.242292	-1.3	175	-1.99802	0	0	0	0	3	3	2	1	10.4	15.3		15.7	10.4	15.3	-47.1154	-4.9	-1.99802
069	Ethiopia	3	2017-02-24	2017-08-18	9	1			2	47500	11.533	11.5476	95.1042	95.2251	12	13.2	-0.0146636	-1.2	175	-0.120921	0	0	0	0	3	3	1	1	12	12.2		13.2	12	12.2	-1.66667	-0.2	-0.120918
076	Ethiopia	3	2017-02-25	2017-08-19	20	1			2	10000	9.61751	13.0886	79.3089	107.933	16	16.6	-3.47111	-0.6	175	-28.6238	0	0	0	0	3	3	2	1	16	15.7		16.6	16	15.7	1.875	0.3	-28.6238
073	Ethiopia	3	2017-02-24	2017-08-19	12	2			2	3722.22	9.28915	11.6623	76.6011	96.1711	11.2	13.9	-2.37319	-2.7	176	-19.57	0	0	0	0	3	3	2	1	11.2	13.4		13.9	11.2	13.4	-19.6429	-2.2	-19.57
080	Ethiopia	3	2017-02-25	2017-08-20	19	2			2	3833.33	10.0338	12.8704	82.7418	106.133	13.6	14.4	-2.83659	-0.8	176	-23.3913	0	0	0	0	3	3	2	1	13.6	12.6		14.4	13.6	12.6	7.35294	1	-23.3913
071	Ethiopia	3	2017-02-24	2017-08-21	1.5	2			2	8925.93	12.9808	10.035	107.044	82.7514	12.6	12.2	2.94583	0.4	178	24.2922	0	0	0	0	3	3	1	1	12.6	12.2		12.2	12.6	12.2	3.17461	0.400001	24.2922
078	Ethiopia	3	2017-02-25	2017-08-21	11	2			2	4944.44	10.6086	10.6835	87.4815	88.0994	15.6	15.4	-0.0749296	0.2	177	-0.617892	0	0	0	0	3	3	3	1	15.6	15.3		15.4	15.6	15.3	1.92308	0.3	-0.617889
118	Ethiopia	3	2017-03-04	2017-08-21	25	2			2	1185.19	9.71384	13.8886	80.1033	114.529	13.5	15.4	-4.17471	-1.9	170	-34.4259	0	0	0	0	3	3	2	1	13.5	13.6		15.4	13.5	13.6	-0.740744	-0.1	-34.4259
085	Ethiopia	3	2017-02-27	2017-08-21	12.1616	2			2	15000	11.0222	12.8579	90.8921	106.03	12.6	14	-1.83575	-1.4	175	-15.1381	0	0	0	0	3	3	1	1	12.6	13.5		14	12.6	13.5	-7.14285	-0.9	-15.1381
081	Ethiopia	3	2017-02-26	2017-08-21	19.389	2			2	3629.63	9.2059	12.223	75.9146	100.794	12.3	13.5	-3.01705	-1.2	176	-24.8795	0	0	0	0	3	3	3	1	12.3	12.9		13.5	12.3	12.9	-4.87804	-0.599999	-24.8795
084	Ethiopia	3	2017-02-27	2017-08-22	12.9167	2			2	45000	11.8249	11.5778	97.5115	95.4736	14.2	13.5	0.247125	0.7	176	2.03786	0	0	0	0	3	3	1	1	14.2	12.8		13.5	14.2	12.8	9.85915	1.4	2.03786
114	Ethiopia	3	2017-03-03	2017-08-22	14	2			2	30000	11.2321	12.4282	92.6235	102.487	13.7	13.9	-1.19609	-0.2	172	-9.86333	0	0	0	0	3	3	2	1	13.7	13.8		13.9	13.7	13.8	-0.72993	-0.1	-9.86333
086	Ethiopia	3	2017-02-27	2017-08-22	2.16667	1			2	80000	12.2127	13.1666	100.71	108.576	10.5	12.9	-0.953867	-2.4	176	-7.86588	0	0	0	0	3	3	2	1	10.5	11		12.9	10.5	11	-4.7619	-0.5	-7.86588
099	Ethiopia	3	2017-02-28	2017-08-22	7.75342	1			2	4148.15	12.0421	11.1615	99.3027	92.041	13.1	13.7	0.880603	-0.6	175	7.26171	0	0	0	0	3	3	1	1	13.1	13		13.7	13.1	13	0.763362	0.1	7.26171
092	Ethiopia	3	2017-02-27	2017-08-22	25	1			2	777.778	10.5302	11.8084	86.8348	97.3754	15.9	15.9	-1.27823	-5.97549e-07	176	-10.5406	0	0	0	0	3	3	1	1	15.9	16.7		15.9	15.9	16.7	-5.03145	-0.800001	-10.5406
096	Ethiopia	3	2017-02-28	2017-08-22	13.0767	1			2	90000	10.5196	12.6023	86.7475	103.922	13.8	13.9	-2.08272	-0.1	175	-17.1748	0	0	0	0	3	3	2	1	13.8	13		13.9	13.8	13	5.7971	0.8	-17.1748
127	Ethiopia	3	2017-03-06	2017-08-22	18	2			2	222.222	12.2953	11.3478	101.391	93.5773	15.9	14.2	0.947525	1.7	169	7.81358	0	0	0	0	3	3	1	1	15.9	15.5		14.2	15.9	15.5	2.51572	0.4	7.81358
093	Ethiopia	3	2017-02-27	2017-08-22	18	1			2	4740.74	10.6335	12.3365	87.6868	101.73	15.7	16.2	-1.70299	-0.5	176	-14.0434	0	0	0	0	3	3	1	1	15.7	16.1		16.2	15.7	16.1	-2.54777	-0.400001	-14.0434
094	Ethiopia	3	2017-02-28	2017-08-23	15	1			2	12500	11.1724	11.8287	92.1309	97.5427	13.6	14.4	-0.65627	-0.8	176	-5.4118	0	0	0	0	3	3	1	1	13.6	12.7		14.4	13.6	12.7	6.61765	0.900001	-5.4118
123	Ethiopia	3	2017-03-05	2017-08-23	23	1			2	35000	9.76817	10.5234	80.5512	86.7788	16.1	16.6	-0.7552	-0.499999	171	-6.2276	0	0	0	0	3	3	2	1	16.1	15.7		16.6	16.1	15.7	2.48448	0.400001	-6.2276
104	Ethiopia	3	2017-03-02	2017-08-23	2.91667	1			2	12500	13.7413	12.3977	113.315	102.235	13.1	13.7	1.34355	-0.6	174	11.0793	0	0	0	0	3	3	3	1	13.1	13.1		13.7	13.1	13.1	0	0	11.0793
102	Ethiopia	3	2017-03-01	2017-08-23	16.0833	1			2	3037.04	10.4371	12.825	86.0671	105.759	15.3	14.3	-2.38798	1	175	-19.692	0	0	0	0	3	3	1	1	15.3	15.9		14.3	15.3	15.9	-3.92156	-0.599999	-19.692
088	Ethiopia	3	2017-02-27	2017-08-23	20	2			2	888.889	9.52063	10.4439	78.51	86.1234	12.3	13.9	-0.923251	-1.6	177	-7.6134	0	0	0	0	3	3	1	1	12.3	12.6		13.9	12.3	12.6	-2.43903	-0.3	-7.6134
098	Ethiopia	3	2017-02-28	2017-08-23	17	1			2	1518.52	11.1858	11.5369	92.2415	95.1366	13.8	16.4	-0.35108	-2.6	176	-2.89511	0	0	0	0	3	3	2	1	13.8	15.2		16.4	13.8	15.2	-10.1449	-1.4	-2.89511
115	Ethiopia	3	2017-03-03	2017-08-24	10	2			2	12500	12.6119	11.5976	104.001	95.6373	12.7	12.1	1.01428	0.6	174	8.36405	0	0	0	0	3	3	1	1	12.7	12.3		12.1	12.7	12.3	3.1496	0.4	8.36404
097	Ethiopia	3	2017-02-28	2017-08-25	20	1			2	2351.85	11.9338	12.1123	98.4095	99.882	13.3	16.3	-0.178569	-3	178	-1.47253	0	0	0	0	3	3	2	1	13.3	13.7		16.3	13.3	13.7	-3.00752	-0.4	-1.47253
124	Ethiopia	3	2017-03-05	2017-08-25	15	2			2	1574.07	10.3275	10.8541	85.1639	89.5065	14.9	14.4	-0.526616	0.500001	173	-4.34263	0	0	0	0	3	3	3	1	14.9	13.1		14.4	14.9	13.1	12.0805	1.8	-4.34263
091	Ethiopia	3	2017-02-27	2017-08-25	15	1			2	37500	11.5325	9.73811	95.1002	80.3034	16.7	16.1	1.79436	0.599999	179	14.7968	0	0	0	0	3	3	2	1	16.7	16.6		16.1	16.7	16.6	0.598805	0.1	14.7968
106	Ethiopia	3	2017-03-02	2017-08-25	18	1			2	2481.48	10.6165	11.9836	87.5466	98.8207	16.5	17	-1.36717	-0.5	176	-11.2741	0	0	0	0	3	3	2	1	16.5	15.7		17	16.5	15.7	4.84849	0.8	-11.2741
107	Ethiopia	3	2017-03-02	2017-08-25	35	2			2	1518.52	10.8409	11.8199	89.397	97.4701	12.9	12.2	-0.978992	0.700001	176	-8.07306	0	0	0	0	3	3	1	1	12.9	12		12.2	12.9	12	6.97674	0.9	-8.07306
109	Ethiopia	3	2017-03-03	2017-08-26	18	1			2	127500	14.411	12.1943	118.838	100.558	13.7	15	2.21676	-1.3	176	18.28	0	0	0	0	3	3	3	1	13.7	12.1		15	13.7	12.1	11.6788	1.6	18.28
112	Ethiopia	3	2017-03-03	2017-08-26	32	1			2	1148.15	9.4347	12.6956	77.8014	104.692	17.9	17.8	-3.26088	0.100001	176	-26.8902	0	0	0	0	3	3	2	1	17.9	17.1		17.8	17.9	17.1	4.46927	0.799999	-26.8902
119	Ethiopia	3	2017-03-04	2017-08-26	6.6274	1			2	4518.52	11.9509	11.6275	98.5504	95.8841	13.2	13.9	0.323338	-0.7	175	2.66635	0	0	0	0	3	3	2	1	13.2	13.1		13.9	13.2	13.1	0.757571	0.0999994	2.66635
117	Ethiopia	3	2017-03-03	2017-08-26	12.8333	1			2	1574.07	11.3324	10.9639	93.45	90.4115	11.7	14.3	0.368471	-2.6	176	3.03852	0	0	0	0	3	3	1	1	11.7	13.1		14.3	11.7	13.1	-11.9658	-1.4	3.03852
113	Ethiopia	3	2017-03-03	2017-08-27	20	2			2	1518.52	13.3409	14.6827	110.013	121.078	14.4	14.6	-1.34187	-0.2	177	-11.0654	0	0	0	0	3	3	3	1	14.4	11.7		14.6	14.4	11.7	18.75	2.7	-11.0654
095	Ethiopia	3	2017-02-28	2017-08-27	20	2			2	6592.59	15.0044	11.7992	123.731	97.2998	13.9	14.6	3.20518	-0.7	180	26.4308	0	0	0	0	3	3	1	1	13.9	14.6		14.6	13.9	14.6	-5.03598	-0.700001	26.4308
122	Ethiopia	3	2017-03-04	2017-08-28	18	2			2	2851.85	10.5645	13.8257	87.1183	114.011	13.1	13.3	-3.26118	-0.2	177	-26.8927	0	0	0	0	3	3	1	1	13.1	13.2		13.3	13.1	13.2	-0.763354	-0.0999994	-26.8927
108	Ethiopia	3	2017-03-02	2017-08-28	26.75	2			2	40000	13.14	14.2847	108.357	117.796	12.3	12.5	-1.14468	-0.199999	179	-9.43937	0	0	0	0	3	3	1	1	12.3	13.1		12.5	12.3	13.1	-6.50407	-0.8	-9.43937
083	Ethiopia	3	2017-02-27	2017-08-28	14.8795	2			2	1740.74	10.4787	11.2567	86.4105	92.826	13.9	14.1	-0.777983	-0.199999	182	-6.41548	0	0	0	0	3	3	2	1	14.1	13.7		14.1	14.1	13.7	2.83688	0.400001	-6.41548
121	Ethiopia	3	2017-03-04	2017-08-28	19.25	2			2	1203.7	10.6861	13.8656	88.121	114.34	14.4	15.6	-3.17947	-1.2	177	-26.2189	0	0	0	0	3	3	1	1	14.4	14.4		15.6	14.4	14.4	0	0	-26.2189
128	Ethiopia	3	2017-03-06	2017-08-29	17	1			2	27500	12.1708	13.6454	100.364	112.524	16.5	16.1	-1.47456	0.4	176	-12.1597	0	0	0	0	3	3	2	1	16.5	15.1		16.1	16.5	15.1	8.48485	1.4	-12.1597
125	Ethiopia	3	2017-03-06	2017-08-31	19.9167	1			2	592.593	9.31956	12.6602	76.8519	104.4	16.2	17.2	-3.34062	-1	178	-27.5477	0	0	0	0	3	3	3	1	16.2	15.4		17.2	16.2	15.4	4.93828	0.800001	-27.5478
132	Ethiopia	3	2017-03-08	2017-08-31	14.2795	2			2	388.889	15.0837	11.8853	124.385	98.0095	11.1	17.1	3.19847	-6	176	26.3755	0	0	0	0	3	3	2	1	11.1	12.3		17.1	11.1	12.3	-10.8108	-1.2	26.3755
133	Ethiopia	3	2017-03-09	2017-08-31	18	1			2	60000	10.5791	13.8541	87.2381	114.245	14.5	14.6	-3.27507	-0.1	175	-27.0072	0	0	0	0	3	3	2	1	14.5	15		14.6	14.5	15	-3.44828	-0.5	-27.0072
134	Ethiopia	3	2017-03-09	2017-09-01	14	2			2	3037.04	9.89795	12.8697	81.6215	106.127	13.2	14.1	-2.97173	-0.9	176	-24.5057	0	0	0	0	3	3	1	1	13.2	13.5		14.1	13.2	13.5	-2.27273	-0.3	-24.5058
130	Ethiopia	3	2017-03-07	2017-09-01	39.5151	1			2	40000	10.4437	10.9315	86.1216	90.1442	15.8	16.6	-0.487811	-0.799999	178	-4.02264	0	0	0	0	3	3	1	1	15.8	15.6		16.6	15.8	15.6	1.26582	0.2	-4.02264
135	Ethiopia	3	2017-03-09	2017-09-01	5	1			2	85000	11.1252	12.1959	91.7416	100.571	10.7	12.3	-1.07068	-1.6	176	-8.82912	0	0	0	0	3	3	2	1	10.7	11.9		12.3	10.7	11.9	-11.215	-1.2	-8.82912
148	Ethiopia	3	2017-03-14	2017-09-02	5.91667	2			2	112500	13.1038	12.3574	108.058	101.903	11.3	12.1	0.746394	-0.8	172	6.15499	0	0	0	0	3	3	2	1	11.3	11.1		12.1	11.3	11.1	1.76991	0.2	6.15499
138	Ethiopia	3	2017-03-11	2017-09-03	42	1			2	4555.56	12.6646	12.3066	104.436	101.484	12.8	16.2	0.357978	-3.4	176	2.95199	0	0	0	0	3	3	1	1	12.8	14.5		16.2	12.8	14.5	-13.2812	-1.7	2.95199
137	Ethiopia	3	2017-03-11	2017-09-03	20	1			2	3592.59	11.143	13.2129	91.8887	108.957	10.9	14.1	-2.06985	-3.2	176	-17.0686	0	0	0	0	3	3	3	1	10.9	10.6		14.1	10.9	10.6	2.75229	0.299999	-17.0686
140	Ethiopia	3	2017-03-11	2017-09-03	12.5833	2			2	65000	10.2414	12.4586	84.454	102.738	14.6	13.4	-2.21717	1.2	176	-18.2835	0	0	0	0	3	3	2	1	14.6	13.3		13.4	14.6	13.3	8.90411	1.3	-18.2835
142	Ethiopia	3	2017-03-13	2017-09-04	18	1			2	97500	10.6387	13.8202	87.7298	113.965	13.6	12.5	-3.1815	1.1	175	-26.2356	0	0	0	0	3	3	1	1	13.6	15.3		12.5	13.6	15.3	-12.5	-1.7	-26.2356
141	Ethiopia	3	2017-03-13	2017-09-05	1.58333	1			2	105000	11.1798	14.7075	92.1917	121.283	11.6	12.7	-3.52775	-1.1	176	-29.0909	0	0	0	0	3	3	3	1	11.6	10.9		12.7	11.6	10.9	6.03449	0.700001	-29.0909
167	Ethiopia	3	2017-03-18	2017-09-05	18.4877	1			2	72500	13.6517	13.6926	112.576	112.913	15.1	13.5	-0.0408294	1.6	171	-0.336692	0	0	0	0	3	3	1	1	15.1	13.9		13.5	15.1	13.9	7.94702	1.2	-0.336693
147	Ethiopia	3	2017-03-14	2017-09-06	19	2			2	50000	11.0555	13.3072	91.1672	109.736	13.7	15.6	-2.25172	-1.9	176	-18.5684	0	0	0	0	3	3	3	1	13.7	13.1		15.6	13.7	13.1	4.37956	0.599999	-18.5684
144	Ethiopia	3	2017-03-14	2017-09-06	2.29863	2			2	90000	13.4191	12.5974	110.658	103.882	11.9	12.1	0.821679	-0.2	176	6.77581	0	0	0	0	3	3	2	1	11.9	10.8		12.1	11.9	10.8	9.24369	1.1	6.77581
143	Ethiopia	3	2017-03-14	2017-09-06	19.4795	2			2	1611.11	10.1406	14.6533	83.622	120.836	13.6	14.2	-4.51276	-0.6	176	-37.2136	0	0	0	0	3	3	3	1	13.6	12.7		14.2	13.6	12.7	6.61765	0.900001	-37.2136
156	Ethiopia	3	2017-03-17	2017-09-07	46.4904	2			2	1444.44	10.4039	11.4926	85.7933	94.7716	14	13.6	-1.08878	0.4	174	-8.97837	0	0	0	0	3	3	1	1	14	12.4		13.6	14	12.4	11.4286	1.6	-8.97836
139	Ethiopia	3	2017-03-11	2017-09-07	29.474	2			2	1518.52	10.1306	13.3243	83.5397	109.876	13.9	14.2	-3.19372	-0.3	180	-26.3364	0	0	0	0	3	3	2	1	13.2	13.3		14.2	13.2	13.3	-0.757579	-0.1	-26.3364
145	Ethiopia	3	2017-03-14	2017-09-07	1.19726	1			2	202500	14.4212	13.4369	118.921	110.804	10.1	11.2	0.984312	-1.1	177	8.11693	0	0	0	0	3	3	1	1	10.1	9.4		11.2	10.1	9.4	6.9307	0.700001	8.11694
172	Ethiopia	3	2017-03-19	2017-09-08	30.1151	1			2	388.889	10.3364	11.5756	85.2368	95.4563	14.7	15.3	-1.23928	-0.600001	173	-10.2195	0	0	0	0	3	3	1	1	14.7	15.1		15.3	14.7	15.1	-2.72109	-0.400001	-10.2195
155	Ethiopia	3	2017-03-16	2017-09-08	15.25	1			2	65000	10.6598	10.9833	87.9041	90.5712	13.8	15.2	-0.32343	-1.4	176	-2.6671	0	0	0	0	3	3	1	1	13.8	14.6		15.2	13.8	14.6	-5.7971	-0.8	-2.66711
181	Ethiopia	3	2017-03-21	2017-09-08	16.5	1			2	5074.07	12.2419	12.5552	100.951	103.534	13.4	14.8	-0.313295	-1.4	171	-2.58353	0	0	0	0	3	3	2	1	13.4	12.8		14.8	13.4	12.8	4.47761	0.599999	-2.58353
152	Ethiopia	3	2017-03-16	2017-09-08	18	2			2	2111.11	13.5817	11.3568	111.999	93.6519	11.9	14.7	2.22489	-2.8	176	18.3471	0	0	0	0	3	3	1	1	11.9	12.6		14.7	11.9	12.6	-5.88236	-0.700001	18.3472
153	Ethiopia	3	2017-03-16	2017-09-08	7.53973	1			2	130000	11.0497	13.9793	91.119	115.278	12.7	14.4	-2.92965	-1.7	176	-24.1588	0	0	0	0	3	3	1	1	12.7	12.8		14.4	12.7	12.8	-0.787405	-0.1	-24.1588
169	Ethiopia	3	2017-03-19	2017-09-08	2.31781	1			2	2074.07	10.8986	13.3975	89.8735	110.48	11.1	13.4	-2.49888	-2.3	173	-20.6065	0	0	0	0	3	3	2	1	11.1	11.3		13.4	11.1	11.3	-1.8018	-0.2	-20.6065
149	Ethiopia	3	2017-03-15	2017-09-08	22	2			2	4444.44	13.0999	10.9233	108.025	90.0771	14	13.6	2.17653	0.4	177	17.9483	0	0	0	0	3	3	3	1	14			13.6	14				17.9483
157	Ethiopia	3	2017-03-17	2017-09-08	28	1			2	703.704	11.1902	11.8359	92.2776	97.6027	14.4	14.8	-0.645745	-0.4	175	-5.32501	0	0	0	0	3	3	3	1	14.4	13.7		14.8	14.4	13.7	4.86111	0.7	-5.325
151	Ethiopia	3	2017-03-16	2017-09-09	5	2			2	37500	12.0344	13.28	99.2391	109.511	11.5	13.3	-1.24558	-1.8	177	-10.2714	0	0	0	0	3	3	2	1	11.5	12.5		13.3	11.5	12.5	-8.69565	-1	-10.2714
154	Ethiopia	3	2017-03-16	2017-09-09	18.5	1			2	142500	10.7327	12.2881	88.5047	101.332	15.6	16.5	-1.55547	-0.900001	177	-12.8269	0	0	0	0	3	3	1	1	15.6	16.4		16.5	15.6	16.4	-5.1282	-0.799999	-12.8269
174	Ethiopia	3	2017-03-20	2017-09-09	18	2			2	2481.48	10.5853	11.3819	87.2897	93.8583	11.2	14.2	-0.796561	-3	173	-6.56868	0	0	0	0	3	3	3	1	11.2	11.7		14.2	11.2	11.7	-4.46429	-0.5	-6.56868
162	Ethiopia	3	2017-03-18	2017-09-09	18	1			2	60000	11.1798	11.7189	92.1917	96.6379	14.5	14.7	-0.53918	-0.2	175	-4.44624	0	0	0	0	3	3	2	1	14.5	14.2		14.7	14.5	14.2	2.06897	0.3	-4.44624
164	Ethiopia	3	2017-03-18	2017-09-10	27	2			2	132500	10.2338	10.9977	84.3912	90.6906	14.8	15.4	-0.763896	-0.600001	176	-6.29932	0	0	0	0	3	3	2	1	14.8	13.1		15.4	14.8	13.1	11.4865	1.7	-6.29932
161	Ethiopia	3	2017-03-18	2017-09-10	16.1781	2			2	2648.15	10.6967	11.9875	88.2085	98.8527	13.3	13.2	-1.29079	0.0999997	176	-10.6442	0	0	0	0	3	3	2	1	13.3	13.7		13.2	13.3	13.7	-3.00752	-0.4	-10.6442
176	Ethiopia	3	2017-03-21	2017-09-12	16	1			2	40000	10.9493	13.8449	90.2909	114.169	11.8	14.4	-2.89565	-2.6	175	-23.8784	0	0	0	0	3	3	2	1	11.8	12.3		14.4	11.8	12.3	-4.23729	-0.5	-23.8784
194	Ethiopia	3	2017-03-25	2017-09-12	2.38082	1			2	35000	9.72159	10.3309	80.1672	85.1916	11.1	12.6	-0.609286	-1.5	171	-5.02436	0	0	0	0	3	3	3	1	11.1	10.9		12.6	11.1	10.9	1.80181	0.200001	-5.02436
189	Ethiopia	3	2017-03-23	2017-09-13	5.72329	1			2	5648.15	10.6112	13.3829	87.5034	110.359	14	12.8	-2.77162	1.2	174	-22.8556	0	0	0	0	3	3	3	1	14	12.6		12.8	14	12.6	10	1.4	-22.8556
179	Ethiopia	3	2017-03-21	2017-09-13	30	1			2	50000	12.0037	10.8071	98.9863	89.1186	12.9	15	1.19662	-2.1	176	9.8677	0	0	0	0	3	3	2	1	12.9	13.1		15	12.9	13.1	-1.55039	-0.200001	9.8677
178	Ethiopia	3	2017-03-21	2017-09-13	24	1			2	47500	12.1956	12.0385	100.568	99.273	14.8	16.4	0.1571	-1.6	176	1.29549	0	0	0	0	3	3	2	1	14.8	14.7		16.4	14.8	14.7	0.675678	0.1	1.29549
177	Ethiopia	3	2017-03-21	2017-09-13	19	1			2	5814.81	10.2047	11.8853	84.151	98.0095	14.7	17.1	-1.68057	-2.4	176	-13.8585	0	0	0	0	3	3	2	1	14.7	14.5		17.1	14.7	14.5	1.36054	0.2	-13.8585
165	Ethiopia	3	2017-03-18	2017-09-13	17	2			2	42500	11.3191	11.573	93.3403	95.4344	11.5	14.3	-0.253941	-2.8	179	-2.09407	0	0	0	0	3	3	3	1	11.5	11.9		14.3	11.5	11.9	-3.47826	-0.4	-2.09407
186	Ethiopia	3	2017-03-22	2017-09-14	23	1			2	12500	9.57924	12.0815	78.9933	99.6275	14.7	15.1	-2.50223	-0.4	176	-20.6342	0	0	0	0	3	3	1	1	14.7	14.3		15.1	14.7	14.3	2.72109	0.4	-20.6342
187	Ethiopia	3	2017-03-22	2017-09-14	27.189	2			2	67500	11.1615	12.8144	92.041	105.671	13.7	16.2	-1.6529	-2.5	176	-13.6303	0	0	0	0	3	3	1	1	13.7	13.5		16.2	13.7	13.5	1.45985	0.2	-13.6303
185	Ethiopia	3	2017-03-22	2017-09-14	9.33425	1			2	1240.74	10.4698	14.0677	86.3374	116.006	11	14	-3.59783	-3	176	-29.6688	0	0	0	0	3	3	1	1	11	11.5		14	11	11.5	-4.54545	-0.5	-29.6688
171	Ethiopia	3	2017-03-19	2017-09-14	4	1			2	80000	12.0065	12.6558	99.0095	104.364	13.3	14.3	-0.649305	-1	179	-5.35436	0	0	0	0	3	3	1	1	13.3	12.3		14.3	13.3	12.3	7.5188	1	-5.35436
183	Ethiopia	3	2017-03-22	2017-09-14	22	2			2	117500	10.4907	13.4058	86.5091	110.548	13.1	13.5	-2.91517	-0.400001	176	-24.0393	0	0	0	0	3	3	3	1	13.1	13.8		13.5	13.1	13.8	-5.34351	-0.7	-24.0393
173	Ethiopia	3	2017-03-20	2017-09-14	10	2			2	2925.93	9.98594	11.3582	82.347	93.6632	11	14.4	-1.37227	-3.4	178	-11.3162	0	0	0	0	3	3	1	1	11	14.5		14.4	11	14.5	-31.8182	-3.5	-11.3162
182	Ethiopia	3	2017-03-21	2017-09-15	24.9781	2			2	2851.85	13.2717	11.5262	109.442	95.0488	13.6	14.4	1.74544	-0.8	178	14.3934	0	0	0	0	3	3	3	1	13.6	12.4		14.4	13.6	12.4	8.82353	1.2	14.3934
191	Ethiopia	3	2017-03-23	2017-09-15	25	1			2	407.407	10.7464	12.2027	88.6176	100.627	15.4	16.1	-1.45634	-0.699999	176	-12.0095	0	0	0	0	3	3	2	1	15.4	15.7		16.1	15.4	15.7	-1.94805	-0.3	-12.0095
190	Ethiopia	3	2017-03-23	2017-09-15	17	2			2	2648.15	13.2974	11.9757	109.654	98.7548	12.3	13.9	1.32176	-1.6	176	10.8996	0	0	0	0	3	3	2	1	12.3	12		13.9	12.3	12	2.43903	0.3	10.8996
201	Ethiopia	3	2017-03-26	2017-09-16	12.0685	1			2	62500	11.9431	12.2991	98.4861	101.422	14.1	14.4	-0.356061	-0.3	174	-2.93619	0	0	0	0	3	3	1	1	14.1	14.9		14.4	14.1	14.9	-5.67375	-0.799999	-2.93619
208	Ethiopia	3	2017-03-27	2017-09-16	15.7479	2			2	1722.22	10.6743	12.9356	88.0232	106.671	13.6	15.3	-2.26136	-1.7	173	-18.6479	0	0	0	0	3	3	2	1	13.6	13.1		15.3	13.6	13.1	3.67647	0.5	-18.6479
184	Ethiopia	3	2017-03-22	2017-09-17	6.06301	2			2	7722.22	11.9804	12.987	98.7942	107.095	12.4	13.6	-1.00659	-1.2	179	-8.30068	0	0	0	0	3	3	2	1	12.4	12.4		13.6	12.4	12.4	0	0	-8.30068
198	Ethiopia	3	2017-03-26	2017-09-17	18.0986	1			2	47500	10.1976	11.9622	84.0927	98.6443	14.9	16.1	-1.76462	-1.2	175	-14.5516	0	0	0	0	3	3	1	1	14.9	17		16.1	14.9	17	-14.094	-2.1	-14.5516
216	Ethiopia	3	2017-03-29	2017-09-17	3.83333	2			2	65000	10.2271	13.5624	84.3358	111.839	14.1	14.7	-3.33526	-0.600001	172	-27.5036	0	0	0	0	3	3	3	1	14.1	12.6		14.7	14.1	12.6	10.6383	1.5	-27.5036
197	Ethiopia	3	2017-03-25	2017-09-17	1.56986	1			2	185000	12.8279	11.0666	105.783	91.2584	10.6	11.5	1.76133	-0.9	176	14.5245	0	0	0	0	3	3	2	1	10.6	9.7		11.5	10.6	9.7	8.49057	0.900001	14.5245
196	Ethiopia	3	2017-03-25	2017-09-17	14	2			2	22500	13.4539	11.2377	110.945	92.6693	13.2	12.1	2.21621	1.1	176	18.2755	0	0	0	0	3	3	2	1	13.2	12.1		12.1	13.2	12.1	8.33333	1.1	18.2755
195	Ethiopia	3	2017-03-25	2017-09-18	33	2			2	296.296	10.0958	12.1163	83.2526	99.9143	13.9	12.9	-2.0205	1	177	-16.6617	0	0	0	0	3	3	2	1	13.9	12.7		12.9	13.9	12.7	8.63309	1.2	-16.6617
218	Ethiopia	3	2017-03-29	2017-09-19	1.74795	1			2	67500	11.487	15.2297	94.725	125.589	10.7	12.9	-3.74275	-2.2	174	-30.8638	0	0	0	0	3	3	1	1	10.7	9.7		12.9	10.7	9.7	9.34579	1	-30.8638
206	Ethiopia	3	2017-03-27	2017-09-19	20	2			2	2333.33	9.91654	11.6666	81.7748	96.2065	14.2	14.6	-1.75009	-0.4	176	-14.4318	0	0	0	0	3	3	2	1	14.2	13.1		14.6	14.2	13.1	7.74647	1.1	-14.4317
204	Ethiopia	3	2017-03-27	2017-09-19	12.4767	1			2	30000	13.4417	12.1638	110.844	100.306	11.7	14.6	1.27788	-2.9	176	10.5378	0	0	0	0	3	3	1	1	11.7	13.2		14.6	11.7	13.2	-12.8205	-1.5	10.5378
209	Ethiopia	3	2017-03-28	2017-09-20	7.87123	1			2	122500	12.9705	11.972	106.959	98.7251	9.7	13.5	0.998471	-3.8	176	8.23369	0	0	0	0	3	3	1	1	9.7	9.6		13.5	9.7	9.6	1.03092	0.0999994	8.2337
188	Ethiopia	3	2017-03-23	2017-09-20	8.5	2			2	15000	10.8086	12.2456	89.131	100.981	10.7	14.7	-1.43703	-4	181	-11.8501	0	0	0	0	3	3	1	1	10.7	12.5		14.7	10.7	12.5	-16.8224	-1.8	-11.8501
221	Ethiopia	3	2017-03-30	2017-09-21	25	1			2	4018.52	11.0705	12.4307	91.2908	102.507	13.9	16.7	-1.36021	-2.8	175	-11.2167	0	0	0	0	3	3	3	1	13.9	14.5		16.7	13.9	14.5	-4.31655	-0.6	-11.2167
207	Ethiopia	3	2017-03-27	2017-09-21	35	1			2	5000	12.0644	13.1099	99.4863	108.108	14.6	14.1	-1.04556	0.500001	178	-8.62199	0	0	0	0	3	3	3	1	14.6	13.7		14.1	14.6	13.7	6.16439	0.900001	-8.62199
215	Ethiopia	3	2017-03-29	2017-09-21	32	1			2	25000	11.6998	15.1347	96.4799	124.806	14.6	14.1	-3.43497	0.5	176	-28.3258	0	0	0	0	3	3	1	1	14.6	13.7		14.1	14.6	13.7	6.16439	0.900001	-28.3258
200	Ethiopia	3	2017-03-26	2017-09-21	27.5781	1			2	6888.89	14.1736	14.8647	116.88	122.579	15.5	16.7	-0.691125	-1.2	179	-5.69923	0	0	0	0	3	3	2	1	15.5	16.3		16.7	15.5	16.3	-5.16129	-0.799999	-5.69923
217	Ethiopia	3	2017-03-29	2017-09-21	20	2			2	6055.56	10.561	11.7468	87.0894	96.868	13.7	13.8	-1.18582	-0.100001	176	-9.77862	0	0	0	0	3	3	1	1	13.7	13		13.8	13.7	13	5.10949	0.7	-9.77861
210	Ethiopia	3	2017-03-28	2017-09-21	25	2			2	1611.11	10.36	11.459	85.4317	94.4945	14.9	14.4	-1.09901	0.5	177	-9.0628	0	0	0	0	3	3	1	1	14.9	13.2		14.4	14.9	13.2	11.4094	1.7	-9.0628
222	Ethiopia	3	2017-03-30	2017-09-22	8.10685	2			2	30000	10.6778	11.3772	88.0523	93.8197	12.1	13.1	-0.699397	-1	176	-5.76744	0	0	0	0	3	3	1	1	12.1	12.5		13.1	12.1	12.5	-3.30578	-0.4	-5.76744
220	Ethiopia	3	2017-03-30	2017-09-22	13.7562	2			2	3018.52	12.4832	11.9114	102.94	98.2249	13.8	14.3	0.571833	-0.499999	176	4.71551	0	0	0	0	3	3	1	1	13.8	14.2		14.3	13.8	14.2	-2.89855	-0.4	4.71551
228	Ethiopia	3	2017-04-01	2017-09-22	18	1			2	1240.74	10.8083	12.9571	89.1283	106.848	13.7	15.2	-2.14878	-1.5	174	-17.7195	0	0	0	0	3	3	2	1	13.7	13.4		15.2	13.7	13.4	2.18978	0.3	-17.7195
230	Ethiopia	3	2017-04-03	2017-09-23	25	2			2	57500	10.9795	13.6116	90.5405	112.246	14.5	15.5	-2.63211	-1	173	-21.7052	0	0	0	0	3	3	2	1	14.5	13.3		15.5	14.5	13.3	8.27586	1.2	-21.7052
212	Ethiopia	3	2017-03-28	2017-09-24	11	2			2	40000	13.2112	11.1012	108.944	91.5441	12.6	13.6	2.11	-1	180	17.3997	0	0	0	0	3	3	3	1	12.6	11.8		13.6	12.6	11.8	6.34921	0.8	17.3997
226	Ethiopia	3	2017-04-01	2017-09-25	4.29589	1			2	870.37	10.4925	12.8914	86.5242	106.306	10.1	12.8	-2.39891	-2.7	177	-19.7822	0	0	0	0	3	3	2	1	10.1	11.2		12.8	10.1	11.2	-10.8911	-1.1	-19.7822
233	Ethiopia	3	2017-04-04	2017-09-25	60	2			2	1555.56	12.2958	12.6701	101.395	104.481	12.2	13.1	-0.374234	-0.9	174	-3.08604	0	0	0	0	3	3	2	1	12.2	11.9		13.1	12.2	11.9	2.45902	0.3	-3.08604
227	Ethiopia	3	2017-04-01	2017-09-25	8.25753	1			2	135000	12.0768	12.9494	99.5891	106.785	11.7	14.2	-0.872616	-2.5	177	-7.19585	0	0	0	0	3	3	1	1	11.7	11.9		14.2	11.7	11.9	-1.7094	-0.2	-7.19585
237	Ethiopia	3	2017-04-04	2017-09-26	16.5233	1			2	40000	10.3648	13.1021	85.4715	108.044	15.5	17.1	-2.73726	-1.6	175	-22.5723	0	0	0	0	3	3	2	1	15.5	13.8		17.1	15.5	13.8	10.9677	1.7	-22.5723
219	Ethiopia	3	2017-03-29	2017-09-26	8.26027	2			2	2370.37	10.3798	12.2165	85.5953	100.741	13.1	12.2	-1.83665	0.900001	181	-15.1456	0	0	0	0	3	3	1	1	13.1	14.1		12.2	13.1	14.1	-7.63359	-1	-15.1456
229	Ethiopia	3	2017-04-02	2017-09-28	30	1			2	5592.59	12.8072	11.7819	105.612	97.1572	15	16.1	1.02531	-1.1	179	8.45499	0	0	0	0	3	3	3	1	15	14.3		16.1	15	14.3	4.66667	0.7	8.45499
244	Ethiopia	3	2017-04-06	2017-09-29	5.75068	2			2	722.222	10.5465	12.3279	86.9699	101.66	11.7	12.6	-1.78139	-0.899999	176	-14.6899	0	0	0	0	3	3	3	1	11.7	11.1		12.6	11.7	11.1	5.1282	0.599999	-14.6899
234	Ethiopia	3	2017-04-04	2017-09-30	29.5534	2			2	1907.41	10.838	13.3978	89.3737	110.482	14.6	14.7	-2.55974	-0.0999992	179	-21.1084	0	0	0	0	3	3	3	1	14.6	13.3		14.7	14.6	13.3	8.90411	1.3	-21.1084
223	Ethiopia	3	2017-03-31	2017-09-30	20	1			2	2259.26	14.3736	14.0331	118.529	115.721	13.5	17	0.340522	-3.5	183	2.80805	0	0	0	0	3	3	2	1	13.5	14.4		17	13.5	14.4	-6.66666	-0.9	2.80804
247	Ethiopia	3	2017-04-06	2017-09-30	10	2			2	8740.74	13.0165	13.9477	107.338	115.017	12.9	13.6	-0.931171	-0.7	177	-7.67872	0	0	0	0	3	3	3	1	12.9	12.7		13.6	12.9	12.7	1.55039	0.2	-7.67872
236	Ethiopia	3	2017-04-04	2017-10-02	21	1			2	47500	11.4408	11.9702	94.3441	98.7095	14	15.2	-0.529379	-1.2	181	-4.36542	0	0	0	0	3	3	2	1	14	13.5		15.2	14	13.5	3.57143	0.5	-4.36542
231	Ethiopia	3	2017-04-03	2017-10-02	16	2			2	70000	13.7172	12.2358	113.116	100.9	12.1	14	1.48141	-1.9	182	12.2161	0	0	0	0	3	3	1	1	12.1	13.5		14	12.1	13.5	-11.5702	-1.4	12.2161
250	Ethiopia	3	2017-04-08	2017-10-03	8.86849	2			2	112500	10.6231	11.0878	87.6014	91.4332	12.8	12.7	-0.46467	0.100001	178	-3.83181	0	0	0	0	3	3	1	1	12.8	11.8		12.7	12.8	11.8	7.8125	1	-3.83181
